# Supplementary material for: In silico discovery of blood cell macromolecular associations
Source: BMC Genom Data. 2022 Jul 26;23:57. doi: 10.1186/s12863-022-01077-3 (PMC9317115; doi:10.1186/s12863-022-01077-3)
Supplement: Supplementary file 2 — Additional file 2. [file 12863_2022_1077_MOESM2_ESM.xlsx]

## Sheet: Blod normalisert Partek
Affymetrix ID \Blood donor #	1	2	3	4	5	6	7	8	9	10	11	12	13	14	15	16	17	18	19	20	21	22	23	24	25	26	27	28	29	30	31	32	33	34	35	36	37	38	39	40	41	42	43	44	45	46	47	48	49
8016735	3.50114	3.94946	3.756	3.92521	3.90395	3.94047	3.43847	3.76331	3.76656	4.21908	3.52988	3.72867	3.84741	3.71576	3.76679	3.77877	3.75454	4.19013	3.4616	3.75101	3.665	3.8909	4.07175	4.11754	3.63673	3.92823	3.62673	3.61455	3.50637	3.43386	3.51684	4.05566	3.91897	4.62838	4.15553	4.07312	3.94047	3.75173	3.48989	4.11391	4.26833	3.87751	3.75561	3.61418	3.86345	3.65305	3.61979	4.01093	3.90378
7994216	3.49133	3.93747	4.06603	4.23377	4.66148	4.11257	3.95632	3.93206	4.02818	3.88435	3.73078	3.76831	4.08586	3.9225	4.14221	3.86031	3.91447	4.31459	3.70629	3.93993	3.90582	4.01986	3.99822	4.11511	3.93518	4.01893	3.97137	3.86295	3.91258	3.64502	4.04877	4.15301	4.20964	4.38876	4.1718	4.1827	4.07467	3.96792	3.96811	4.13433	4.29581	3.65417	4.09918	3.91976	3.90406	3.76932	3.94491	3.70097	3.78402
8114030	4.60176	4.15613	4.25938	3.93022	5.00038	3.85204	4.11384	4.27119	3.99472	4.22956	4.48305	3.9266	4.28954	3.79332	3.73318	3.99174	4.11195	4.84091	4.34401	4.23016	4.52427	4.20689	4.08012	3.98867	4.1792	4.44783	4.32653	4.07098	4.20853	4.44425	4.10332	3.64627	3.4641	3.78623	3.66312	3.71763	3.87601	3.92513	4.09149	3.80728	3.74587	3.70187	3.83579	4.00903	4.19931	3.99814	4.07321	4.48209	4.47185
8017702	4.189	4.35492	4.25984	4.98197	5.00068	4.11765	4.11959	4.08617	4.0637	3.63185	4.21845	3.7614	4.87597	4.43841	4.14159	4.19725	4.35061	4.91078	4.40275	4.18239	4.71038	3.88604	4.39431	3.83581	4.22669	3.70956	4.48239	3.95537	4.27502	3.86485	3.73816	4.67132	4.04721	4.77436	4.30081	4.20514	4.32293	4.39103	3.37437	4.41376	4.97869	3.72433	4.24879	4.14684	4.20491	4.25474	4.45488	4.1115	4.28559
7921930	3.76995	3.51925	3.53235	4.23471	4.54807	3.48194	3.67118	3.51729	3.83326	3.43114	3.5293	3.49899	4.03236	3.83673	3.53097	3.88942	3.46542	4.33575	3.73465	3.9284	3.44543	3.41841	3.7926	4.12528	3.70606	3.72506	3.82036	3.68858	3.41195	3.50005	3.62884	3.49366	3.85719	4.12479	4.43312	3.63829	3.78227	4.0219	4.00699	3.70832	4.13115	3.32047	3.88223	3.90848	3.54651	3.74094	3.57151	3.86383	3.75034
8083011	4.55634	3.89011	4.20357	4.59052	5.0008	4.29567	4.36221	4.27336	4.4196	4.13432	4.34325	4.105	4.24118	4.41981	4.1776	4.37739	4.22495	4.52195	4.20098	3.97924	4.49975	4.28203	4.10979	4.34918	4.19233	4.30692	4.39533	4.29653	4.18948	4.29202	4.08663	3.89981	4.44483	3.97002	3.91314	4.13073	4.00969	4.31838	4.20133	3.93451	4.04184	3.8542	3.99684	4.00715	4.13921	4.15647	4.20522	4.21731	4.10672
8134460	3.96814	3.92414	4.08535	4.33372	3.67213	4.18568	3.86396	4.18774	3.94465	3.98489	4.10559	4.42406	4.3942	4.27041	4.04883	4.05208	3.72278	4.59134	3.77367	3.89628	3.82648	4.19256	3.81785	4.45713	4.0099	4.38816	3.94964	4.13006	3.99865	3.93355	4.19008	4.0078	4.40449	4.44562	4.53964	3.95361	4.24137	4.33412	4.06271	4.11148	4.13654	3.8197	4.28097	4.22294	3.80651	4.39603	4.24178	3.81623	3.81984
7951859	3.63222	3.86408	4.03764	4.37146	4.58503	4.13853	4.03227	4.05515	4.15499	4.13932	3.63644	4.10406	4.20879	3.95241	3.94916	4.03881	4.02182	4.5003	3.94573	3.83771	3.71181	3.95726	3.91491	4.28647	3.97391	4.23681	4.08844	4.02203	3.85574	3.85133	3.65099	4.44214	4.24869	4.46241	4.47525	4.06383	4.08844	3.98207	4.06582	4.06925	4.26357	4.19952	4.36095	4.06418	4.00462	4.12805	3.93487	4.00731	3.91792
8129872	3.63789	3.74453	3.40199	3.76199	4.89117	3.52952	3.41107	3.62002	3.82693	3.42782	3.49245	4.27507	3.75094	3.34956	3.31406	4.06193	3.61244	4.40313	3.66104	3.48827	3.48255	3.6423	3.83618	3.17533	3.69833	4.07218	3.55461	3.83789	3.56875	3.43342	3.4011	3.87526	3.83181	4.15204	4.06367	3.71955	3.81098	4.01844	3.89209	3.65947	3.89286	3.83413	3.75881	3.35357	3.5557	3.09726	3.63874	3.30564	3.8132
7958015	3.58482	3.74639	3.42038	4.08999	3.97538	3.60421	3.58543	3.68724	3.69721	3.76877	3.70644	3.64807	3.84719	3.67837	3.59468	3.73701	3.54363	3.85371	3.59219	3.69907	3.5132	3.86501	3.68021	3.7536	3.94435	3.78061	4.07607	3.921	3.49691	3.87024	4.17941	3.28385	3.69944	3.91855	3.90867	4.21486	3.48566	3.50088	3.41526	3.81924	3.78284	3.09088	3.75326	3.84793	3.74091	3.83193	4.03484	3.75372	3.24499
7976506	3.79458	4.19266	4.10177	4.43618	5.00213	3.88032	3.78476	3.78953	3.99707	4.37508	3.61198	4.1539	4.10816	3.93007	4.27632	4.41717	3.96961	4.72252	4.0723	4.05521	3.71638	3.83425	3.73544	4.03612	3.82964	4.08522	3.9848	4.20848	3.99559	4.19401	4.09266	4.78818	4.44974	4.23695	4.44234	4.25915	4.08213	4.402	4.32004	3.79541	4.54927	3.93372	4.43867	4.15389	3.85276	3.7229	4.15073	4.10221	4.04557
7907297	4.4487	4.05773	4.18175	4.14417	5.00217	4.14173	4.0838	4.01497	3.62709	4.11203	4.42878	3.80481	3.93192	4.28158	4.14531	3.91172	3.95812	4.44466	4.20256	4.12624	4.60834	4.24804	4.24507	3.98858	4.33642	4.08934	4.08564	4.17415	4.40344	4.21022	4.12245	3.62523	4.29897	3.98491	4.26619	4.24466	4.27384	4.69316	3.77745	4.14644	4.23203	4.00823	3.74764	4.14641	4.07307	4.20293	4.28027	4.17725	4.21751
8131944	4.20723	4.67669	3.76084	4.02106	4.73562	4.35765	4.05334	4.03029	4.37562	4.1056	4.48147	4.07951	4.44589	4.04903	4.48528	3.9144	3.75308	4.53509	3.92034	4.37689	3.94557	3.93763	4.20904	4.08261	3.84181	4.69488	4.43236	4.63496	3.99314	4.00438	4.08364	4.06659	4.18708	4.62263	4.36111	4.45329	4.09627	4.15268	4.10466	3.73253	4.31733	4.67446	4.4651	4.17891	4.48661	4.39539	4.00649	4.44914	4.57235
7916219	4.3111	4.1523	4.4399	4.65603	4.67903	4.31665	4.13162	4.51797	4.65814	4.37686	4.21553	4.19603	4.36084	4.44963	4.18795	4.3949	4.0771	4.49529	4.43292	4.41127	4.20109	4.23982	4.46897	4.31646	4.19921	4.0452	4.36084	4.44635	4.10825	4.13325	3.95736	4.56977	4.39202	4.45785	4.26404	4.2132	4.02637	3.89058	4.21036	4.15665	4.12157	4.85228	4.0372	4.22084	4.52361	4.25652	4.35325	4.19595	4.41591
8115651	3.66698	3.79127	3.84142	4.18795	3.87719	3.90295	3.77789	3.84065	3.94248	4.0131	3.42634	3.8089	3.65752	3.67311	3.80982	4.01195	3.93769	4.01271	3.65811	3.8288	3.81646	3.72707	3.71029	3.63934	3.66999	3.99327	3.7082	3.91537	3.61569	3.93232	3.67319	4.0022	3.50418	4.33436	4.31574	4.07979	4.0166	3.92506	4.04805	4.03255	4.07783	3.72566	3.70004	3.96129	3.83164	3.67836	3.89098	3.95535	3.80711
8032484	4.41593	4.66149	4.83782	4.80096	4.66804	4.63105	4.39503	4.63911	4.51574	4.98367	4.67008	4.60331	4.63489	4.54695	4.77299	4.70228	4.52594	5.00249	4.50983	4.77504	4.5294	4.52066	4.55375	4.10527	4.67245	4.67527	4.56776	4.72073	4.55265	4.57493	4.76473	5.00122	4.84793	4.47506	4.37622	4.30193	4.39956	4.07863	4.69975	4.73076	4.72636	4.667	4.43446	4.45993	4.29842	4.54823	4.54567	4.52908	4.66052
8117620	3.75404	3.91634	4.27983	4.30532	4.55622	4.11948	4.53911	4.18733	4.39141	4.10917	4.37221	4.29352	4.5846	3.97598	4.64937	4.12512	4.01793	4.53444	4.10904	4.31899	3.8612	3.63573	4.45698	4.2643	4.43118	4.50118	3.9923	4.08425	4.60278	3.98926	3.93071	3.3476	4.08641	4.55224	4.38893	5.00252	4.24464	4.15624	3.95552	4.28996	4.24634	4.48699	4.56007	4.58146	4.23039	4.82145	4.4381	3.37594	4.15788
8097256	4.04989	4.43645	4.39349	4.79831	4.94814	4.4526	4.16084	4.34531	4.62104	4.33928	4.10148	4.39482	4.23358	4.3173	4.36223	4.28375	4.63449	5.00276	4.18224	4.19034	4.162	4.39059	4.37028	4.30241	4.24745	4.26789	4.28446	4.16598	4.41799	4.41679	4.02983	4.54612	4.72228	4.67778	4.30154	4.29157	4.11666	4.42993	4.16527	4.33671	4.4595	4.49455	4.38194	4.21105	4.77862	4.36801	4.40453	4.15384	4.4064
8115948	4.09332	4.0943	4.45459	4.59152	5.00296	4.48233	4.16858	4.27611	4.33383	4.80461	4.07551	4.36396	4.15629	4.17115	4.39533	4.36728	4.47625	4.86064	4.33426	4.40768	4.11932	4.32639	4.34032	4.15883	4.25644	4.59579	4.41447	4.12558	4.33592	4.39404	4.02619	4.64601	4.77802	4.28176	4.31414	4.65917	4.58859	4.36086	4.33098	4.46849	4.75709	4.18505	4.37602	4.41746	4.41928	4.05684	4.51916	4.35028	4.43834
8077668	4.21629	3.96496	4.28507	4.08303	4.27552	4.31205	4.18464	4.56621	4.39397	4.55342	4.2718	4.57998	4.64272	4.48713	4.48311	4.61594	4.47405	3.38053	4.28248	4.73562	4.19803	4.15261	4.32232	4.70542	4.05942	4.70677	4.59456	4.67296	4.62202	4.28257	4.12562	4.84522	4.62158	5.00298	4.63359	4.50441	4.58875	4.48093	4.1789	4.4917	4.57107	4.26371	4.62483	4.3447	4.56909	4.31045	4.21938	4.11096	4.62213
8135089	4.22232	4.44173	4.35204	4.67971	5.00356	4.37074	4.14112	4.34068	4.14561	4.63833	4.27143	4.12731	4.30993	4.44393	4.32367	4.16896	4.33286	4.81736	4.35189	4.18817	4.18816	4.2986	4.24807	4.34032	4.16073	4.39077	4.16256	4.24631	4.30993	4.32459	4.5269	4.76301	4.43533	4.25807	4.1883	3.96365	4.20426	4.31956	4.17956	4.35326	4.1176	4.21346	4.23883	4.14729	4.37347	4.41064	4.31122	4.2216	3.91712
8012896	3.745	4.33698	3.91569	3.85808	4.24813	3.97022	4.04255	3.85872	4.30524	4.04647	3.67065	3.95472	4.19832	4.2364	4.1085	4.24134	4.3466	4.32832	4.11159	4.18928	3.91862	3.66007	3.74718	4.4294	3.5725	3.74022	4.10704	4.05156	4.03127	3.73106	3.96922	5.0037	4.45819	4.85857	4.42607	4.41866	4.4362	3.93734	4.01205	3.71587	4.33166	3.71186	4.15214	3.90708	3.54559	3.9601	4.02868	3.86964	3.87022
8067167	4.39537	4.54176	4.17123	4.55638	4.25402	4.63531	4.35394	4.29507	4.20854	4.5801	4.16461	4.79256	4.42392	4.45671	4.34986	3.95034	4.56957	4.67208	4.38064	4.27536	4.57095	4.57979	4.48812	4.87269	4.52337	3.95038	4.24797	4.34173	4.48649	4.35394	4.09888	4.44755	4.64964	4.23996	4.21882	4.31207	4.12722	4.38291	4.22368	4.29374	4.18434	4.61625	4.41945	4.44022	3.93861	4.26216	4.23464	4.1992	4.19271
7950683	4.69947	4.26563	4.03768	4.38079	4.59503	4.26544	4.27877	4.46279	4.45662	4.42602	4.69931	4.11572	4.49556	4.6003	4.02745	4.32402	4.5926	4.54747	4.56943	4.53832	4.57916	4.79934	4.38844	4.29685	4.20837	4.14605	4.31495	4.64817	4.49982	4.16389	4.8356	3.79167	4.15779	4.22685	4.01928	4.10082	4.36907	4.48605	4.44628	3.95896	4.18279	4.08866	3.84182	4.42556	4.52975	4.58334	4.51777	4.46989	4.32573
7948418	3.4427	4.2634	4.38915	4.84091	4.32891	4.36289	4.0503	4.09589	4.03533	4.4705	4.17631	4.38305	4.52187	3.99199	4.11304	4.17537	4.21199	4.65989	4.57172	4.09663	4.29853	4.34932	4.49691	4.27565	3.94178	4.43747	4.20383	3.82082	3.91464	4.17856	3.87612	4.69594	4.37184	4.87777	5.00411	4.94031	4.5054	4.72535	4.22148	4.21603	4.53844	4.21111	4.17474	4.04794	3.90392	4.49639	4.04095	4.45692	3.88645
7912975	4.003	4.08164	3.86414	4.38211	3.99215	4.24032	3.94404	3.90844	4.5914	4.00217	3.7606	3.93586	3.95786	3.99953	3.99645	3.83509	3.74207	4.03799	4.01476	3.95082	3.9086	3.60783	4.01983	3.9459	3.74514	4.17342	3.90442	3.51095	3.77793	3.86574	3.73411	4.58794	4.33683	3.92952	4.47233	3.832	4.21074	3.93503	3.71553	3.98376	4.5404	3.89606	4.03759	4.00611	3.89453	3.82216	3.78704	4.05724	3.93365
7971243	3.92959	4.32962	4.28485	4.37833	4.45117	4.27499	4.0999	3.93408	4.07261	4.33142	4.28368	4.43811	4.34903	4.32199	4.32368	4.15423	4.16949	4.57296	4.21203	3.97938	4.21782	4.20737	4.18084	4.45017	4.00442	4.10522	4.16462	4.23691	3.99543	3.83266	4.40506	4.34838	4.35677	4.39545	5.00432	4.42402	4.7357	4.20164	4.10178	4.17964	4.3893	4.3014	4.32997	4.19731	4.17478	4.28438	4.26887	4.17224	4.20359
8141872	4.74701	4.18517	4.37323	4.28493	5.00444	3.87196	4.37491	4.26914	4.52442	3.88381	4.61897	4.17242	4.78763	4.62663	4.38183	4.0885	4.43318	4.04682	4.47899	4.15827	4.73068	4.60825	4.16612	4.62515	4.26914	4.38261	4.6872	4.6567	4.64387	4.34559	4.45037	3.03599	3.73313	4.02779	3.64217	4.09532	4.32884	4.38194	4.32722	4.30468	3.92021	4.37124	4.15127	4.42595	4.20395	4.2598	4.58374	4.46822	4.49919
7942812	3.63307	3.73624	3.20897	4.01582	5.00451	3.47416	3.28951	3.54644	3.82132	3.85379	3.60038	4.07468	3.93425	3.48035	3.45421	3.66691	3.35444	4.59067	3.3946	3.10443	3.78035	3.76804	3.9798	3.63922	3.31073	3.79878	3.51955	3.40112	3.64416	3.4759	3.88435	4.17069	3.95278	3.15597	2.9195	2.81346	2.93169	3.2436	3.27224	3.40079	3.26429	3.49248	3.47829	3.12423	3.48537	3.37541	3.22734	3.79568	3.7478
8090511	4.05473	4.00431	3.89278	4.95551	4.88261	4.23486	4.3431	4.11694	4.60367	3.97158	4.06842	4.31317	4.66813	4.29569	4.31174	4.64588	4.45663	4.92708	4.05751	4.41928	4.30142	4.15391	4.41009	4.27903	4.37802	4.13304	4.27716	4.14393	3.99027	4.37069	4.32589	4.22942	4.38507	4.64596	4.63287	4.57193	4.42781	4.21934	4.42173	4.50785	4.44643	4.41012	4.72206	4.57926	4.37508	4.75995	4.3147	4.11343	4.44555
8138370	4.58865	4.70424	4.3661	4.4693	4.89029	4.13005	4.53272	4.3555	4.19748	4.13325	4.3701	4.14256	4.69873	4.07093	3.89483	3.75685	4.02269	4.97842	4.84963	4.09841	5.00474	4.35567	4.41359	4.49364	4.28575	3.93512	4.53464	4.09448	4.28591	4.26431	4.62202	3.61364	3.73675	3.96466	3.91565	3.98464	4.45477	4.00716	4.40998	3.99249	3.70973	3.93153	3.93149	4.5921	3.83003	3.97003	4.50992	4.51677	3.96527
8134621	4.58891	4.82593	4.40004	4.92312	4.66305	4.54189	4.64923	4.5966	4.51344	4.63004	4.83099	4.42941	4.80631	4.57865	4.56527	4.39811	4.58796	4.89342	4.53738	4.33281	4.73586	4.52888	4.73988	4.42042	4.61397	4.5164	4.37449	4.53038	4.49152	4.65629	4.89339	4.39344	4.28948	4.55256	4.38253	4.40789	4.39625	4.52989	4.39973	4.4376	4.55031	4.46458	4.37617	4.56534	4.61406	4.68423	4.78436	4.74947	4.71484
7914557	3.83805	4.23033	3.59323	3.57768	4.54057	3.72068	3.29446	3.69272	3.85095	3.99834	3.62911	3.73301	4.02301	3.98425	3.58566	4.10345	3.48885	4.27637	3.63931	3.96211	3.59285	3.51702	3.6776	3.97376	3.6109	3.96383	3.70288	3.6305	3.61205	3.88966	3.57392	4.16302	4.30543	4.02199	4.13641	3.87578	3.83408	4.02776	3.91973	4.04158	4.21864	3.57942	4.04201	4.0341	3.85083	3.83639	3.63731	3.79825	3.99978
8114111	4.17392	4.28267	4.25187	4.50155	4.69942	3.93887	4.78422	4.12622	4.20077	3.96528	4.49925	4.37867	4.96352	4.36075	4.36712	4.49182	4.1476	4.53238	4.51646	4.2885	4.63173	4.40488	4.46823	4.48764	4.26079	4.10462	4.10179	4.20012	4.19486	4.26174	4.31623	3.54678	4.17945	4.47898	4.41124	4.47752	4.43218	4.69581	4.32183	4.50483	4.71375	4.1913	4.43126	4.56692	4.40562	4.54708	4.49957	4.32386	4.41416
8077731	4.55875	4.53049	4.45481	4.57506	4.56766	4.36243	4.62961	4.54608	4.36477	4.34015	4.77866	4.57829	4.84373	4.70142	4.27737	4.4976	4.50826	4.94079	4.64112	4.48498	4.63834	4.6946	4.70012	4.67959	4.64013	4.55014	4.18229	4.90589	4.3433	4.62686	4.57119	3.84388	4.33342	4.49169	4.16118	4.55937	4.58461	4.60707	4.58622	4.42815	4.04077	4.37462	4.39435	4.59042	4.53651	4.90633	4.67096	4.68966	4.50436
8134339	3.76718	4.10536	3.70676	4.551	4.53643	4.04984	3.76909	3.72563	4.01843	4.01812	4.09747	4.22061	3.95722	4.36625	4.03047	4.05777	3.88751	4.56033	4.12148	3.9636	3.85994	3.95383	3.91611	4.21282	4.05777	4.19625	3.84784	4.02412	3.75796	3.92895	3.93238	4.51436	4.26429	3.91008	4.51222	4.07646	3.8545	3.94413	4.17663	4.1642	4.49285	3.9079	4.01159	3.94408	4.06066	4.20126	4.1056	4.01466	4.11245
8177478	4.9946	4.15969	4.33819	4.27341	4.21665	4.32372	4.20485	4.48754	3.90079	4.40514	4.82689	3.67559	4.38397	4.75823	4.46211	4.22899	4.14951	3.63639	4.64421	4.35136	5.00561	4.72034	4.90572	3.81612	4.47619	4.2714	4.29151	4.61641	4.22093	4.52945	4.59638	3.48112	4.04213	3.49746	3.65646	3.8979	4.56292	4.60036	4.41082	4.20509	4.15282	3.98742	4.03466	4.38579	3.56718	4.47629	4.56568	4.38046	4.29386
7906642	3.15585	3.57087	3.33776	3.71603	3.79236	3.65837	3.37923	3.40463	3.61649	3.54102	3.28552	3.62317	3.58766	3.31514	3.44956	3.542	3.61315	3.98886	3.29264	3.45446	3.24828	3.47219	3.39869	3.54956	3.45278	3.63386	3.49224	3.31595	3.48698	3.43172	3.53482	4.16319	3.51121	3.54652	3.70767	3.4718	3.35637	3.44042	3.51003	3.63472	3.60214	3.59925	3.40316	3.43638	3.58528	3.41875	3.38897	3.52509	3.59561
8144044	3.63069	4.10511	3.73488	4.60106	3.45856	4.00614	3.75031	3.98918	4.23495	3.8825	3.71599	3.8275	4.4009	3.56544	3.89407	4.05312	3.61122	4.25025	3.80839	3.84992	3.76922	3.83957	3.93139	3.83975	3.82904	4.25977	3.89845	3.66924	3.81766	4.05012	3.53946	4.93475	4.37762	4.54191	4.49854	4.17678	3.82946	3.65888	3.9945	4.13622	4.37601	3.82155	3.97677	4.17475	3.63107	4.05985	4.00455	3.57767	3.70788
7905848	4.09651	4.61246	4.2297	4.0908	4.3654	4.3178	4.08809	3.83937	4.05905	4.38783	4.16554	4.53289	4.31619	4.38732	4.32043	4.56122	4.23859	4.04875	4.3654	4.24788	4.23451	4.14755	4.21864	4.50714	4.16074	4.52324	4.47473	4.1624	4.34673	4.31519	4.3654	4.4947	4.23833	4.90544	4.41935	4.57512	4.15237	4.34828	4.37079	4.58431	5.00638	4.55062	4.59763	4.46562	4.37863	4.60161	4.3654	4.18968	4.66916
8137470	3.92083	3.76182	3.83684	4.71078	5.00642	3.68653	4.17313	4.07147	4.35811	4.0065	4.03626	3.87394	4.11741	4.31196	3.93386	4.25099	4.11948	4.81289	4.0434	4.02487	4.19642	4.04228	4.10466	4.14099	4.12278	4.16096	4.06893	3.94504	4.06708	4.18806	3.63048	4.96843	4.48322	4.19981	4.62882	4.62292	4.19981	4.14383	4.15934	4.22228	4.65278	4.36657	4.33168	3.88815	4.27766	3.86307	3.96045	4.20182	4.17181
8078046	3.33525	4.14216	3.94464	4.92952	4.97395	4.27723	4.0355	3.81314	4.20618	4.06564	4.0606	4.17073	4.5008	3.9039	3.88615	4.08701	4.14927	4.50887	4.01628	3.98879	3.99533	4.15951	3.81477	4.36821	4.07491	4.06496	4.34943	4.00763	4.18469	4.16072	4.04157	4.26246	4.13715	4.53179	4.49869	3.97968	4.53126	4.23642	4.29712	4.11816	4.2659	4.02241	4.55379	4.44254	3.74174	3.80535	4.02527	3.75049	3.74482
7899484	4.14764	3.7435	3.97743	4.12833	4.79546	3.20895	3.7435	3.95783	3.33985	4.15241	3.48891	3.36606	3.47363	3.7009	3.13212	3.35782	3.47651	4.04182	3.96063	3.44018	3.56139	3.92389	4.1405	3.55528	3.58044	3.6453	4.07589	3.39022	3.83785	3.94907	4.1849	2.69279	2.53088	2.75223	3.51027	3.90261	3.27537	3.8418	4.11519	3.72592	3.55938	3.18415	3.52453	4.19467	3.238	3.28682	4.0583	4.07063	2.69331
8148302	3.95495	4.31397	4.15149	4.00995	4.16737	4.28913	4.68829	4.31235	4.41143	3.7706	3.94145	3.91559	4.29038	4.44634	4.35406	4.3669	4.47884	4.73261	4.25947	4.33147	4.36502	3.86301	4.60974	4.57904	4.55108	4.23053	4.51038	4.34127	4.54489	4.61468	4.3568	4.39215	4.54203	4.20938	4.07293	4.30898	3.79418	4.54099	3.59413	4.23053	3.79424	4.25732	4.18623	4.31617	4.41302	4.311	4.13514	4.64001	4.21636
7945989	4.12139	4.39261	4.60622	4.35031	3.99633	3.98097	4.42284	4.39582	4.19872	4.28698	4.35554	4.26718	4.45497	4.63002	4.56218	4.30284	4.24311	4.495	4.61786	4.40381	4.41436	4.55614	4.43565	4.67845	4.23782	4.65465	3.82092	4.48329	4.31246	4.24013	4.42275	4.41529	4.24935	4.9599	5.00706	4.59077	4.84602	4.14269	4.79805	4.25145	4.91085	4.35487	4.47158	4.49469	4.05781	4.45449	4.21406	4.17275	4.84625
7928944	4.2707	4.22846	4.60598	4.53113	4.05023	4.67076	4.7633	4.61084	4.42075	4.32034	4.3071	4.68732	4.72426	4.69811	4.78478	4.04007	4.68931	4.67147	4.3847	4.54886	4.25592	4.63519	4.6695	4.23527	4.44011	4.47336	4.5466	4.49107	4.79699	4.27201	4.46832	4.71523	4.56341	4.74795	4.79509	4.99143	4.54431	4.59937	4.44686	5.00708	4.36306	4.82998	4.59247	4.52816	4.51172	4.71727	4.48937	4.47536	4.52006
7912361	3.4871	3.46816	3.54058	3.56506	4.20752	3.81736	3.5431	3.55164	3.79713	3.75911	3.44991	3.69475	3.71515	3.54246	3.53696	3.81074	3.81882	4.1589	3.5209	3.76114	3.38236	3.31935	3.69069	3.67144	3.3876	3.67529	3.33893	3.6895	3.49271	3.52745	3.35739	4.0831	3.75252	4.39481	4.12383	3.68874	4.03821	3.77012	3.89641	3.65335	4.14421	3.4891	3.59187	3.67396	3.55197	3.3149	3.6278	3.61161	3.61013
8112959	4.91412	4.56309	4.90835	4.69033	4.94884	4.77755	4.77847	4.73341	4.46239	4.71768	4.90525	4.59175	4.86086	4.77525	4.56507	4.59264	4.609	4.91934	4.90514	4.56585	4.90948	4.73046	4.65999	4.74055	4.61148	4.42882	4.77246	4.80414	4.87497	4.6825	4.86625	4.16898	4.61623	4.37315	4.57452	4.43773	4.47054	4.85254	4.73229	4.76433	4.14619	4.29599	4.31774	4.85293	4.54006	4.73466	4.84492	4.76183	4.59689
8096661	4.11936	3.93796	3.78496	4.14779	4.63282	4.42967	4.24495	4.40342	4.26305	4.10969	3.94821	4.17182	4.27397	4.17086	4.2176	4.07467	4.11533	4.2473	4.01626	3.7674	4.0598	4.0015	3.8815	4.35162	4.24188	3.93554	4.29876	4.07988	4.08966	4.12833	4.17978	4.69707	4.67979	4.28159	4.25061	3.96411	4.23342	4.1229	4.09628	4.15209	4.52852	4.52325	4.02879	4.13577	4.30908	4.16874	4.05185	4.30475	4.02744
8070489	4.16309	4.67635	4.16363	4.81133	4.57547	4.49337	4.13725	4.45489	4.45578	4.44309	4.14178	4.44252	4.17108	4.22124	4.47428	4.15737	4.22824	4.82116	4.35657	4.56795	4.19682	3.99633	4.33241	4.04202	4.31465	4.1873	3.97807	4.0959	4.37862	4.30908	4.1271	4.56451	4.61103	4.66874	4.64938	4.58964	4.21498	4.615	4.48898	4.25516	4.52101	4.33665	4.23058	4.56793	4.50532	4.2522	4.29596	4.17232	4.11717
7957126	4.14991	4.33726	4.03909	4.51849	4.56487	4.28108	4.24443	4.20311	4.28108	4.42509	4.09157	4.02136	4.05816	4.05818	4.16794	4.05986	4.36134	5.00779	4.03207	4.04463	4.29661	4.33932	4.48307	4.56824	4.28465	4.43386	4.12894	4.24317	4.19528	4.06062	3.87904	4.58875	4.7132	4.52493	4.40049	4.07765	4.3086	4.34919	4.5827	4.19937	4.4536	4.31998	4.223	4.1608	4.07281	4.11074	4.19934	4.08231	4.31283
8030768	4.30341	3.94199	4.25026	4.48298	4.72377	4.27911	4.37533	4.02813	4.38681	4.30634	4.1538	4.37347	4.40547	4.23923	4.32649	4.50718	4.50426	4.54291	4.46895	4.49278	4.19281	4.33433	4.32182	4.59769	4.44183	4.33896	4.0761	4.39424	4.57532	4.3175	3.90126	4.65468	4.33189	4.66966	4.76511	4.35247	4.49035	4.52888	4.49045	4.29902	4.72155	4.28971	4.49195	4.54823	4.2609	4.61432	4.18103	4.18353	4.33802
7949719	3.68862	4.28864	4.01813	4.27995	3.79289	4.04468	3.94696	3.89918	3.95879	4.01559	3.70889	4.14979	4.47624	4.1816	4.27141	4.38172	3.98267	4.31285	3.86112	4.09412	3.79178	4.10637	4.25139	3.94745	3.91397	4.22963	4.24724	4.09564	3.75841	4.10836	3.96412	4.34313	4.17229	4.69336	4.06115	4.11046	4.3347	4.17658	3.81038	4.13755	4.12762	4.03686	4.02312	4.15429	4.05115	4.32722	3.77234	4.36733	3.83844
8041937	4.11084	4.56384	4.38634	4.81813	4.70904	4.48121	4.40996	4.17624	4.26824	4.55307	3.96378	4.62518	4.28185	4.33193	4.49717	4.31482	4.55346	4.98573	4.34496	4.37985	4.40939	4.0827	4.36378	4.50626	4.50976	4.15709	4.48285	4.15528	4.26824	4.45662	4.14616	4.83321	4.67486	4.47836	4.13031	4.4185	4.48317	4.06289	4.22249	4.43648	4.45971	4.55379	4.26469	4.54232	4.51651	4.35058	4.57186	4.40664	4.39319
7979906	4.99329	4.29414	4.3331	4.38608	4.30394	4.65612	4.57463	4.64654	4.17635	4.09945	5.00795	3.63981	4.22576	4.34174	4.18358	4.12879	4.12879	3.6336	4.07106	4.41304	4.44697	4.53818	4.05152	4.61816	4.38588	3.90556	4.01542	4.47517	4.20241	4.15433	4.65726	4.52315	4.38823	3.82526	3.69106	3.90838	3.86722	4.22512	3.8757	4.17134	3.68638	3.70493	3.9829	4.05547	3.82024	4.08572	4.24313	3.94933	3.9659
7957417	4.36191	4.2246	4.13434	4.86944	5.00815	4.19954	4.73988	4.56753	3.81968	3.72929	4.60531	3.64889	4.21651	3.98545	3.73788	4.0701	3.8992	4.89659	4.49738	4.3036	4.26707	4.24154	4.04444	4.25618	4.21494	3.97242	4.41235	4.22163	4.17731	4.1704	4.43515	3.89488	4.13343	3.82242	3.82276	4.37152	3.99467	4.25621	4.32594	4.31897	3.81697	4.24536	4.3611	4.12906	3.98629	4.20981	4.82431	3.72064	3.91264
8089873	2.71688	3.21752	3.92006	2.58444	3.40648	4.38882	4.52547	3.47159	3.1805	3.5438	4.21087	4.30968	2.58516	3.70489	4.05868	3.67804	3.97199	3.39516	4.28152	3.61236	3.93747	2.84554	3.50276	3.45674	3.47999	3.24293	3.51163	3.83224	2.94063	3.95977	4.37116	2.62359	3.21282	3.70733	3.90061	4.25876	3.72603	4.72392	3.29035	3.62928	5.00826	3.18577	3.9185	2.91353	3.76814	4.63776	4.50153	4.55563	3.51467
8124684	3.57812	3.83111	3.71858	4.09996	4.70751	4.45674	3.69494	3.61743	4.51649	3.63018	3.57215	4.2943	3.86165	4.03028	4.00677	4.00677	4.15126	5.00857	3.89407	4.03276	4.05104	3.84484	4.00058	3.6156	3.81495	3.69588	4.06558	3.6459	4.28404	4.2325	4.25119	4.06989	3.9085	3.85482	3.77364	4.41384	3.86211	3.81163	4.31392	3.82107	4.13555	3.86386	3.85367	4.82666	3.80074	4.30869	3.99723	4.15272	3.79552
7960397	3.99101	4.05849	4.18478	4.73525	4.78531	4.1757	4.16587	4.22867	4.46161	4.3009	3.75526	4.2423	4.47549	4.33559	4.29165	4.63246	4.20686	4.99496	4.1793	4.25736	4.09347	4.09263	4.38872	4.39445	4.20601	4.40583	4.26752	4.20739	4.1912	4.22661	3.92752	4.47504	4.62613	4.75254	4.83541	4.41491	4.30204	4.14878	4.09822	4.11065	4.6375	4.36653	4.41047	4.29165	4.29794	4.08019	4.16201	4.09883	4.18659
7923850	3.72388	3.82734	4.1555	3.95706	4.72392	4.10684	3.86351	3.98242	4.2426	3.77962	3.79614	4.05564	4.27674	4.41794	4.06094	4.21748	4.24205	4.47294	4.01957	4.31863	3.95725	4.03261	4.10034	4.4607	3.95767	4.12706	3.91426	4.00023	4.11009	4.16591	4.04967	4.31045	4.50504	4.56474	4.66135	4.21075	4.24	3.90622	4.09676	4.35768	4.41311	4.06724	4.30541	4.34959	4.1555	4.02358	4.03568	3.88013	4.29548
8038309	3.70736	3.69308	3.7394	3.79591	4.77888	3.63862	3.51969	3.87393	4.13547	3.81536	3.73324	3.99108	3.78676	3.82221	3.98189	4.09179	3.59358	4.33563	3.83446	3.94184	3.77849	3.90001	3.92154	3.52834	3.70415	4.17621	3.36949	4.04656	3.59641	3.62644	3.62687	4.69028	4.06939	4.3301	4.21895	3.71057	4.07965	3.73918	4.07424	4.17916	4.5176	3.49701	4.17225	4.13621	4.04714	3.77514	3.95242	4.42124	4.0917
8037888	3.62392	4.15383	3.85394	4.45375	4.67924	4.11057	3.71	3.83927	4.06003	4.21272	3.65683	4.09453	4.0848	4.08029	4.17909	4.17547	4.00279	4.52712	3.9713	4.11147	4.13911	3.86167	4.17444	4.08031	3.80803	4.16952	4.02344	4.09164	4.04157	3.92936	3.7599	4.48803	4.09353	4.59579	4.51812	4.34591	4.38602	4.17539	4.07149	4.23685	4.36265	4.31564	4.19235	4.12012	4.07425	4.04676	4.14298	4.09429	4.10277
8008237	3.93874	4.3488	4.33916	4.42123	4.24036	4.39414	4.17277	4.10919	4.57886	4.27352	4.02982	4.47172	4.16187	4.16824	4.41005	4.49656	4.41517	4.40382	4.24082	4.20519	3.93197	4.44315	4.12651	4.28192	4.38006	4.14542	4.36653	4.05094	4.39453	4.1583	3.99157	4.70376	4.13071	4.44388	4.2471	4.20478	4.22625	4.28251	4.21686	4.41104	4.27249	4.14896	4.2749	4.27649	4.59458	4.07982	4.31584	4.16506	3.91304
7914643	3.8218	3.91936	3.7424	4.04972	4.5634	4.11023	3.92766	3.93627	3.65523	3.89762	3.9216	3.71743	4.00288	4.10112	4.04345	4.07793	4.14609	4.94998	3.66911	4.06994	3.54335	3.92962	3.97014	3.69483	3.84199	4.2923	3.93571	3.76134	4.00481	3.43523	3.71389	4.52669	4.03533	4.39996	4.31354	3.89418	3.79887	4.03557	3.89114	4.26511	4.31662	3.66873	4.04714	4.02507	4.2105	3.59012	4.0036	3.70774	3.74092
7901212	4.76792	4.27072	4.20181	4.01535	3.8289	4.44234	4.53901	4.53059	4.26255	4.28871	4.59827	3.71248	3.86386	3.9949	4.41503	3.94738	4.72754	4.10741	4.21952	3.95425	4.71468	3.98301	4.4022	4.30711	4.24314	3.70049	4.04346	4.15667	4.13205	4.39669	4.3737	4.7043	4.08243	3.88219	3.62061	4.09341	3.93371	4.30229	4.24289	4.20764	4.06004	3.69196	4.10832	3.29095	4.25241	3.43204	4.34027	4.04806	3.75796
7896736	3.14404	2.97129	4.39131	4.92265	4.99733	4.39503	3.42169	3.16744	4.03934	3.95985	3.54129	4.72295	4.897	4.22846	4.31473	4.34409	4.08405	4.87802	4.33744	3.6405	3.99659	4.41244	4.25783	4.47555	4.36734	3.40856	4.46268	4.10581	3.86736	4.62646	3.15906	3.25252	4.80923	4.89656	4.66783	4.89099	4.00048	4.30749	4.91799	4.15209	3.93847	4.73901	5.01008	4.14098	4.88877	4.35129	4.35944	3.404	4.17122
8023933	3.14404	2.97129	4.39131	4.92265	4.99733	4.39503	3.42169	3.16744	4.03934	3.95985	3.54129	4.72295	4.897	4.22846	4.31473	4.34409	4.08405	4.87802	4.33744	3.6405	3.99659	4.41244	4.25783	4.47555	4.36734	3.40856	4.46268	4.10581	3.86736	4.62646	3.15906	3.25252	4.80923	4.89656	4.66783	4.89099	4.00048	4.30749	4.91799	4.15209	3.93847	4.73901	5.01008	4.14098	4.88877	4.35129	4.35944	3.404	4.17122
8128977	4.7326	4.16686	4.401	4.69268	4.83508	4.57612	4.49396	4.27835	4.37384	4.76993	4.8187	3.96849	4.57661	4.67842	4.33124	4.27908	4.23622	4.5267	4.35686	4.69307	4.75299	4.82282	4.69662	4.06158	4.50882	4.23288	3.95269	4.728	4.47319	4.33686	4.58498	3.88414	4.37495	4.4092	4.35726	4.65064	4.43669	4.38753	4.21278	4.10074	4.38429	3.91135	4.44049	4.43975	4.57303	4.25307	4.25692	4.54742	4.56836
8095703	4.13427	3.70099	4.00359	4.73264	4.34286	4.33109	4.13427	4.3384	4.00961	3.7863	4.49393	3.92904	4.09553	3.7186	4.2248	3.51823	4.49094	4.2519	4.33744	3.64804	4.20766	4.35046	5.01023	4.50926	3.89095	3.72427	4.13892	3.78582	3.88099	4.07439	3.93191	4.02921	3.92372	4.10463	4.62991	3.76289	4.08071	4.92757	3.41631	4.31122	4.39585	4.5344	3.85275	4.41342	4.06358	4.05733	4.30744	4.35751	4.1402
8012126	4.13105	4.10218	4.32262	4.69705	4.87699	4.25806	4.13096	4.13125	4.65923	4.26929	4.05323	4.41107	4.11043	4.30192	4.26514	4.38846	4.15291	4.8178	4.1399	4.29872	4.1222	4.43063	4.51779	4.19073	4.02253	4.45354	4.3948	4.22982	4.26807	4.35792	4.0133	4.86125	4.51762	4.68803	4.4355	4.36317	4.14792	4.23236	4.23395	4.1412	4.67109	4.2697	4.4461	4.63286	4.33207	4.02591	4.24861	4.15003	4.36937
8159876	4.94361	4.89113	4.65315	4.86924	3.99824	4.11381	4.78178	4.66053	4.46429	4.404	4.75277	4.58628	4.65459	4.68578	4.466	4.44381	4.70945	4.12146	4.60844	4.65325	4.86907	4.94537	4.64321	4.49273	4.69573	4.51036	4.54473	4.88125	4.94795	4.55453	4.56947	3.80353	4.46995	4.63127	4.20777	4.34769	4.48623	4.60928	4.60182	4.48506	4.44054	4.73486	4.63136	4.58939	4.83458	4.38031	4.37714	4.74166	4.73112
7960052	4.65381	3.74325	3.99969	3.94038	4.73692	3.62552	4.08963	4.06097	3.91428	4.65933	4.19404	3.93427	3.96218	3.35425	3.72978	4.49851	4.54113	5.01078	4.26893	3.06807	3.95326	4.58576	4.53452	3.97667	3.74291	3.18918	3.91877	3.85225	3.66546	4.02568	4.62072	4.00598	4.68736	3.92186	3.75116	4.22342	4.27246	4.31016	3.69412	3.9107	3.58608	3.62703	3.82133	3.49952	3.56128	3.74032	3.62858	4.40082	3.38583
8044415	4.06541	4.25503	3.78236	4.54042	4.21142	4.47426	4.12219	4.23075	4.27026	4.3938	4.42341	4.58278	4.41743	4.24312	4.01039	4.33045	4.46624	4.40909	4.21005	4.27169	4.25199	4.30784	4.63962	4.35116	4.2101	4.3628	4.48673	4.27769	4.39504	4.47771	4.60272	4.55416	4.83142	3.80003	3.66084	4.03291	3.77513	4.2706	3.5525	4.43046	3.85787	4.35522	4.0531	3.89519	4.01538	3.92301	4.0246	4.41199	4.15858
8174977	4.19553	4.34465	4.3998	4.76292	4.92567	4.29599	4.49891	4.28621	4.25511	4.45728	4.30629	4.77988	4.70259	4.4528	4.32792	4.45371	4.32923	4.93468	4.27103	4.54113	4.51453	4.3871	4.50628	4.56676	4.50419	4.56095	4.49403	4.58407	4.33339	4.44849	4.06575	4.45319	4.64882	4.60273	5.01092	4.69509	4.5568	4.76053	4.35733	4.24201	4.71592	4.46368	4.68299	4.71907	4.37603	4.92029	4.37583	4.491	4.49167
8155537	3.80037	3.99047	4.25526	4.45817	4.42816	4.3568	4.30062	4.18057	4.06768	4.23207	3.98136	4.32267	3.8124	4.13573	4.06959	4.25045	4.23094	4.60295	4.14429	4.31274	4.10486	4.28148	4.24763	4.14203	4.09846	4.5515	4.27121	4.02536	3.93178	4.21103	3.84192	4.36737	4.13416	4.47778	4.32692	4.34796	4.14046	4.33088	4.16313	4.40346	4.36521	4.34945	4.23211	4.43577	4.35617	3.90186	4.25169	4.21188	4.25018
8122807	3.86954	4.19564	3.93831	4.78571	4.16542	4.10684	4.09366	4.44603	4.31587	4.35548	4.38146	4.51176	4.59481	4.42257	4.50465	4.36145	4.35681	5.01153	4.34328	4.34269	4.22864	4.16275	3.8512	4.16596	4.09242	4.48048	4.25499	4.54672	4.15759	4.01926	4.09684	4.73366	4.0582	4.45378	4.37285	4.2429	4.64449	4.22749	4.21825	4.36489	4.3115	3.99491	4.27769	3.98779	4.5888	4.15424	4.15843	3.90815	3.964
7939102	5.01163	4.43364	4.53376	4.28977	4.88951	3.94394	4.71633	4.70153	4.24141	4.51307	4.74174	4.1309	4.62731	4.39366	4.03485	4.17878	4.26117	4.76968	4.60963	4.36024	4.64565	4.72589	4.49244	4.13742	4.57773	4.06324	4.45662	4.46022	4.69539	4.66841	4.76227	3.60208	3.87193	4.15885	3.86508	3.83032	4.29016	4.528	4.44655	4.02572	3.80217	4.06278	4.24936	4.11033	4.51619	4.45623	4.53891	4.43777	4.57398
7985117	4.26256	3.73414	4.40735	4.58169	4.76616	4.41848	4.10911	3.87663	4.14946	3.92952	4.44671	4.2038	4.4922	4.40301	4.25826	4.35841	4.21402	4.54683	4.30289	4.40609	4.27135	4.47479	4.05954	3.90758	4.21946	4.1755	4.29917	4.23117	4.07278	4.37623	4.15286	3.88389	4.14795	4.02564	4.39395	4.4444	4.14358	4.23897	4.20342	4.39521	4.84895	4.04737	4.76021	4.21604	4.85568	4.23722	4.4707	4.19384	4.08708
8122734	4.18658	4.57898	4.34704	4.56559	4.83328	4.41062	4.42493	4.38094	4.41092	4.55192	4.18843	4.40209	4.28976	4.41344	4.50042	4.55973	4.50596	4.70177	4.39725	4.49525	4.4881	4.53635	4.58234	4.44107	4.33453	4.50033	4.41313	4.33423	4.43549	4.23127	4.14862	4.9997	4.78573	4.71856	4.71125	4.42864	4.55956	4.49028	4.37492	4.50562	4.57622	4.30494	4.53178	4.40045	4.49254	4.04041	4.32306	4.53441	4.50257
8024934	3.32834	3.86992	3.7429	4.0548	3.69137	3.81598	3.73802	3.59435	4.19457	4.31109	3.72299	3.88089	4.16909	3.92578	4.10985	4.04604	4.11471	4.63353	3.97351	3.87026	4.02627	3.93114	3.87288	4.32628	3.52193	4.26446	3.78475	3.55445	3.50123	3.77984	3.39479	4.84033	3.95815	4.2108	4.4786	4.06222	4.36526	4.14077	4.03571	3.74495	4.00925	3.47183	4.00082	3.6816	3.80749	3.43613	3.7921	3.92362	3.59496
8149725	4.02142	4.43132	3.96954	4.39528	4.13219	4.01852	3.98144	3.76811	3.91847	3.57992	3.77521	3.97866	4.3006	4.11946	4.24392	4.01667	4.17396	4.57862	3.94587	3.90447	3.92896	3.69152	4.03916	3.98636	4.01667	3.90857	4.0233	4.05545	4.11009	3.9023	3.21863	4.51326	4.37777	4.28286	4.40532	4.07559	3.88863	4.41489	3.97851	4.16566	4.5217	4.24844	4.21051	4.20249	3.92917	3.95824	4.07151	4.0734	4.01557
8174317	4.34902	4.05366	4.3121	4.46457	4.09339	4.01979	4.18505	4.09339	4.49565	4.35342	3.94018	4.37373	4.4073	4.33915	4.50538	4.51518	4.29526	4.54903	4.19278	4.32372	4.24461	3.92535	4.2454	4.38271	4.08979	4.43686	4.37746	4.3931	4.46397	4.10475	4.25129	4.54852	4.52431	4.71198	4.74558	4.49557	4.37236	4.34117	4.51166	4.5722	4.68273	4.17333	4.5722	4.52804	4.30816	4.06308	4.3877	4.17134	4.11701
8077877	3.77889	4.10641	4.17683	5.01234	4.69569	3.86452	4.49482	4.59838	4.06031	4.05029	4.17377	4.30225	4.64505	4.12632	4.46808	4.3003	4.44133	4.77167	4.20298	4.47401	4.04518	3.84066	4.28027	4.58608	4.33056	4.10186	4.21578	4.60469	4.42029	3.90636	4.31073	3.83473	4.24628	4.67753	4.97998	4.57346	4.28082	4.65277	4.35001	4.26162	4.5105	4.32181	4.58093	4.55564	4.06119	4.20721	4.31598	3.96131	3.69255
8145799	4.33993	4.18985	4.32337	4.66311	4.43275	4.38148	4.38168	4.37354	4.44677	4.35458	4.06392	4.4809	4.22812	4.26981	4.36708	4.28944	4.30568	4.69453	4.33035	4.31601	4.2592	4.29672	4.22412	4.42506	4.36686	4.38091	4.21957	4.32605	4.48464	4.20732	4.23178	4.67155	4.66387	4.90708	4.62498	4.53221	4.36593	4.4246	4.79124	4.39412	4.63171	4.5357	4.53499	4.29298	4.48209	4.30199	4.36348	4.53668	4.57364
8168892	4.23345	4.0349	4.03125	4.26635	5.0131	4.0852	4.26413	4.00149	4.15166	4.06434	3.67116	4.15235	3.99307	3.90431	3.85897	3.92591	3.77305	4.69742	4.07763	4.02769	4.07542	4.16938	4.04986	4.07979	3.95402	4.25298	4.05838	4.12874	4.09748	3.9298	4.03039	4.40359	4.26192	4.05698	3.95589	4.12088	4.16802	4.07106	4.03219	4.16446	3.8294	4.08627	4.21151	3.82965	4.07044	3.96681	3.88077	3.73771	4.07659
8023061	4.26355	4.65007	3.37219	4.21555	4.97189	4.16693	3.7702	4.13316	3.97748	4.57048	4.31285	4.48749	4.19364	3.95533	4.05623	3.70783	4.18722	4.24558	3.64089	3.86072	4.28603	4.61733	4.30111	3.75516	4.03279	3.77002	4.48955	3.81405	4.1388	4.03797	4.44544	4.77627	4.73481	3.431	3.47275	3.89464	3.41949	3.49035	4.01637	3.83238	3.20928	3.95146	4.10485	4.03883	3.71784	3.80811	3.37802	4.55599	3.59242
7938588	3.66664	3.7364	3.99167	4.10933	4.52258	3.97466	4.10717	4.14989	3.46859	3.78558	4.2718	4.16151	3.99737	3.63097	3.7724	3.67937	3.98755	5.01348	3.94446	3.86026	4.25472	3.87516	3.87943	4.06269	4.22586	3.87424	3.86685	3.88303	4.13864	4.19604	3.90158	2.97648	3.827	3.53814	2.969	3.35876	3.57038	4.59939	3.66567	3.72283	3.72035	3.98384	4.15999	3.6934	3.7994	4.38413	4.18202	4.41519	4.29378
8097687	3.8816	4.1023	4.21555	4.51661	4.94677	4.30593	4.04267	4.05477	4.35516	4.4156	4.18787	4.24043	4.55883	4.28885	4.3538	4.43964	4.39515	4.75171	3.9967	4.27027	4.17202	3.98588	4.39221	4.48181	4.06028	4.41683	4.19951	4.31193	4.44702	4.18156	3.99759	4.86863	4.54237	4.70886	4.45111	4.33183	4.58269	4.23042	4.39044	4.37251	4.83361	4.13376	4.55257	4.50441	4.35118	3.98134	4.06806	3.93851	4.41095
7921360	3.83511	3.41703	3.4635	4.16521	4.47589	3.88561	3.68516	3.74256	4.20392	3.5771	3.64644	3.88764	3.90784	3.80698	4.09626	3.93477	3.81745	4.78085	3.71667	3.7851	3.66939	3.44488	3.92474	3.86476	3.80197	4.24771	3.98987	3.86638	3.71598	3.83135	3.52425	3.99838	3.88247	4.30312	4.34116	4.4207	4.01227	3.73633	4.04249	3.76538	3.80076	3.77432	3.86867	3.85719	3.61147	3.90469	4.11159	4.00078	3.89862
7903906	3.77114	4.21664	3.69462	4.29297	4.51317	3.58858	4.00668	3.54674	3.95518	3.85767	3.84044	3.56452	3.37297	3.71047	3.91926	3.75264	3.70784	3.84477	3.88315	3.55185	3.54558	3.55401	3.76545	3.61782	3.75903	3.36893	4.03224	3.52728	3.79404	4.00801	3.88043	3.67895	3.78429	3.77688	3.88706	3.93414	3.6736	3.71453	3.75458	3.72101	3.97529	3.62605	3.66839	3.53596	3.68152	3.99557	3.74558	3.86811	3.9053
7908694	4.04056	4.25023	4.14925	4.33143	5.01437	4.30493	4.13075	4.04117	4.38145	4.05271	4.085	4.12508	4.018	4.38572	4.05762	4.39144	4.39943	4.7862	4.03311	4.26223	3.81624	4.22837	3.99931	4.17343	3.97332	4.32647	4.12219	4.24971	3.93272	4.08058	4.20412	4.77336	4.54732	4.38905	4.75254	4.35468	4.48474	4.3444	4.43404	4.17803	4.50308	4.26789	4.52757	4.24076	4.27088	3.95237	4.03416	4.08058	4.21638
8028233	4.63073	3.96213	4.3952	4.69509	5.01466	4.27012	4.79629	4.61268	4.73554	4.47223	4.42091	4.12917	4.54498	4.89166	4.53071	4.76173	4.19879	4.79876	4.52667	4.3638	4.52317	4.45819	4.5949	4.63079	4.25918	4.48676	4.57017	4.59752	4.57019	4.77227	4.81055	4.01662	4.56898	4.42733	4.44614	4.62405	4.4165	4.53339	4.75559	4.33138	4.7036	4.38152	4.40341	4.74309	4.66039	4.32738	4.48148	4.22086	4.33721
8031622	4.15638	4.54741	3.93717	4.48824	4.65235	3.77938	4.13194	3.7603	4.27766	4.19433	3.83532	4.28628	3.94367	3.88841	4.26275	3.85435	4.29856	4.71716	4.20116	3.96262	4.23798	3.81163	4.1491	3.97068	3.85957	4.17313	3.88153	4.03966	3.99642	4.02072	3.67227	4.46336	4.49913	4.4819	4.19391	4.49218	3.93408	3.80879	4.00577	3.98184	4.43844	4.29206	4.20269	4.06956	4.2269	3.93742	4.00756	3.84078	3.66427
8075310	3.61523	3.82601	3.61901	4.27675	5.0151	4.26164	3.9149	3.43237	4.10604	3.87516	3.47333	4.05167	3.86533	3.85756	3.91855	4.04283	3.58709	4.32484	3.83204	3.7623	3.48784	3.74062	3.88265	4.08345	3.8929	3.62182	3.72565	3.75986	3.99405	3.72859	3.43673	4.26692	3.70067	4.29644	3.9642	4.10244	3.84521	4.17345	3.78583	3.97628	3.97827	3.99451	4.04477	4.28415	3.60469	3.76493	3.66897	4.17524	3.91991
8149849	3.96398	4.59388	3.9396	4.14743	4.58107	3.96258	4.24606	4.15962	4.23466	3.97573	3.98733	4.25439	4.296	4.24581	4.20257	4.2317	4.18733	5.01513	4.03135	4.36533	4.20471	3.973	4.09883	4.40502	4.36826	4.0505	4.22936	4.30972	4.15696	4.21743	4.23933	4.07107	4.18069	4.18229	4.25078	4.01533	4.10191	4.26219	4.02157	4.20524	4.12646	4.27946	4.20471	3.98206	4.16744	4.33772	4.49947	4.47681	4.19293
8076882	3.64587	3.97909	3.66868	4.25051	4.26674	3.70216	3.67911	3.5536	3.81146	3.82631	3.49306	3.62375	3.67122	3.5248	3.57168	3.83201	3.86509	4.11557	3.64492	3.81436	3.90276	3.59543	3.68119	3.91541	3.46156	3.63289	3.53091	3.4842	3.67723	3.71904	3.77673	4.20509	4.25542	4.09965	3.84585	3.65538	3.85584	3.82972	3.60731	3.74349	4.03484	3.4369	3.8677	3.62813	3.6659	3.50207	3.63461	3.57022	3.84825
7960947	3.89795	3.9817	3.79181	3.70605	4.32604	4.06646	3.59639	3.87318	3.77019	3.95947	3.82587	3.78028	3.99027	3.80515	3.77352	4.09425	3.74107	4.14562	4.1278	4.04038	4.00487	3.7739	3.76269	4.02813	3.74598	3.97289	3.8286	3.69796	4.12916	3.75169	3.77988	4.01614	4.00221	4.14359	4.38228	4.06208	4.33824	3.97069	4.22667	4.05273	4.21206	3.70011	3.93829	3.93993	4.16928	3.72839	4.20508	4.39959	4.20904
7982230	4.54944	4.73648	4.71444	4.65842	4.72502	4.4991	4.57219	4.78559	4.42538	4.44755	4.3955	4.50499	4.80658	4.57043	4.48527	4.60154	4.50695	5.01591	4.74131	4.65273	4.60216	4.67705	4.57227	4.73387	4.78728	4.47698	4.94419	4.59172	4.71223	4.60778	4.61848	4.41441	4.65541	4.39585	4.48878	4.58749	4.51498	4.64288	4.59877	4.62884	4.58148	4.51299	4.58189	4.80989	4.54672	4.7909	4.63344	4.7718	4.70275
7967337	3.63671	3.75672	3.60975	4.05383	4.15021	3.88227	3.64795	3.68177	3.88769	3.68733	3.68327	3.6398	3.63322	3.70172	4.09601	4.19497	4.0135	4.43012	3.52816	3.68657	3.66262	3.65805	3.56923	3.94844	3.70655	3.88894	3.71931	3.8127	3.60227	3.78447	3.73498	4.15392	3.85896	4.14218	4.25705	4.12428	3.86556	3.92724	3.56558	3.96212	4.14788	3.99179	3.91906	3.91839	3.79022	3.80436	3.84484	3.81407	3.70975
8140420	4.68811	4.98135	4.97695	4.82506	4.35616	4.78885	4.61583	4.75601	4.687	4.89931	4.97166	4.77335	4.86398	4.74725	4.94376	4.64186	4.68074	4.54903	5.00279	4.62852	4.80619	4.82687	4.97685	4.93975	4.86391	4.64148	4.61976	4.77119	4.64312	4.8048	5.01673	4.72644	4.69167	4.1924	4.76969	4.45588	4.71915	4.64449	4.92193	4.73986	4.57425	4.86	4.7845	4.59675	4.73194	4.6736	4.79384	4.90091	4.75699
8130142	4.06371	4.29299	4.46834	4.69964	4.43021	4.30973	4.24249	4.17799	4.46837	4.50324	4.39332	4.20838	4.40452	4.35191	4.50029	4.51975	4.19951	4.37826	4.38849	4.3293	4.0109	4.3472	4.38643	4.1937	4.23546	4.62338	4.15829	4.34268	4.26292	4.28234	4.05363	4.61178	4.43936	4.78071	4.57315	4.77808	4.41821	4.70118	4.35414	4.73574	4.64545	4.24613	4.37573	4.37456	4.19383	4.18544	4.56104	4.42707	4.38598
7982753	4.52906	4.63338	4.50456	5.01001	4.71221	4.75739	4.48105	4.28714	4.48894	4.65627	4.36395	4.55771	4.66712	4.61319	4.69264	4.68846	4.59038	5.01354	4.56514	4.35151	4.53149	4.79075	4.62378	4.74687	4.5303	4.80684	4.88529	4.49754	4.49359	4.80617	4.61431	5.01699	4.6313	4.50105	4.49257	4.67669	4.70665	4.45893	4.71139	4.33798	4.89846	4.70495	4.57207	4.62005	4.79399	4.41873	4.64556	4.85002	4.80154
7959623	4.99536	4.62204	4.78432	4.08462	4.9132	4.42341	4.48357	4.6204	4.20095	4.60306	5.01725	4.14529	4.40779	4.80195	3.88855	4.43333	4.45211	4.92156	4.84729	4.5882	4.99385	4.9492	4.88894	4.56152	4.58971	4.15571	4.44036	4.80068	4.89323	4.61475	4.81903	3.54993	4.48556	4.11252	3.63746	4.52232	4.28103	4.64961	4.58911	4.37428	4.04689	4.06636	3.80032	4.4164	4.39196	4.6934	4.51291	4.7016	4.71088
8002303	3.37397	3.69094	3.75258	3.89979	3.33891	3.87169	3.76262	3.5669	3.70236	3.67537	3.50923	3.81569	3.82144	3.8	3.9922	3.86481	3.73839	3.15234	3.85519	3.38776	3.69214	3.61011	3.95733	4.10194	3.66353	3.65335	3.55461	3.77127	3.96905	3.74196	4.01688	4.0439	3.55479	4.07476	4.23342	3.71394	4.10412	3.79113	4.29638	3.83253	4.17151	3.62316	3.59251	3.8632	3.66844	3.80419	3.81479	3.58297	4.10043
8097773	3.20293	3.26578	3.45037	4.15929	4.41411	3.53145	3.64284	3.50351	3.99985	3.65721	3.37576	3.86079	3.50694	3.41899	3.35008	3.88392	3.6357	4.46631	3.63732	3.60282	3.37464	3.77937	3.39186	3.78987	3.59437	3.95052	3.29524	3.79449	3.47832	3.66059	3.45165	3.97819	3.89082	3.64035	3.75096	3.46649	3.68596	3.47152	3.6046	3.66131	3.76791	3.55959	3.4859	4.05107	3.30093	3.68016	3.19965	3.72006	3.80193
7897426	4.10358	4.32999	4.31381	4.86038	4.94088	4.57209	4.18582	4.45428	4.41639	3.8754	4.17069	4.29654	4.37947	4.17071	4.34057	4.5019	4.62661	5.01765	4.42901	4.21081	4.22545	4.30786	4.18335	4.67488	4.38192	4.32832	4.12528	4.36883	4.34443	4.14114	4.1184	4.5759	4.59142	4.34438	4.73727	4.57648	4.67257	4.13667	4.44783	4.52796	4.63916	4.50289	4.37133	4.56789	4.3925	4.39271	3.91287	4.31853	4.54639
7903171	5.01765	4.27828	4.3875	4.45148	4.87008	4.03452	4.17926	4.15791	4.1727	4.35424	4.88698	4.04733	4.52706	4.26405	4.17708	3.92564	4.19428	4.3374	4.15906	4.38353	4.70492	4.41861	4.37965	4.10289	4.1676	4.29281	4.21078	4.27744	4.20011	4.16144	4.11628	3.6989	4.16144	3.85372	3.64648	4.33313	3.93448	3.77853	4.05075	3.6463	3.97292	4.39854	4.22095	4.28427	4.08103	4.52533	4.18127	4.29657	4.05547
8131815	4.74958	4.48086	4.47918	4.54268	4.63373	4.22648	4.28109	4.79908	4.56661	4.08183	4.76189	4.53951	4.75901	4.40558	4.20145	4.3244	4.4707	4.91272	4.59747	4.50641	4.67034	4.93351	4.48084	4.15819	4.38976	4.25433	4.39305	4.43181	4.43675	4.26317	4.64011	3.90073	4.03891	4.19213	3.67328	4.49615	4.47152	4.58663	4.57889	3.9956	4.24746	4.42592	4.26464	4.26292	4.09556	4.40466	4.3845	4.44444	4.36585
7901460	4.67564	4.31782	4.53177	4.47765	4.76391	4.65774	4.56137	4.36252	4.63938	4.60291	4.55311	4.29794	4.4332	4.69359	4.43441	4.36775	4.54279	4.42577	4.57857	4.55392	4.35772	5.01816	4.43321	4.42873	4.4304	4.78957	4.05408	4.60007	4.13663	4.55822	4.63381	4.6014	4.60491	4.77853	4.13799	4.21532	4.68103	4.68889	4.71664	4.87122	4.37254	4.49553	4.58911	4.45243	4.69535	4.36645	4.62752	4.62739	4.61487
8088891	3.64046	3.61242	3.89916	4.53473	4.34581	4.26681	3.81016	3.72346	4.30978	4.21554	3.62196	3.99692	4.21755	4.05196	4.43651	4.50763	4.13964	4.22719	3.94016	4.11956	3.99535	3.78424	3.81374	4.24617	4.02387	4.15199	4.28295	3.92564	4.15919	3.92634	3.84204	4.65586	4.63185	4.615	4.32047	4.1196	4.23799	4.12912	4.0465	4.5134	4.61419	4.13575	4.23444	4.00498	4.03859	4.25915	4.18701	4.16241	3.98011
7919038	4.73829	4.36737	4.35193	4.68356	3.64379	4.22915	4.64109	4.33176	4.40529	4.36535	4.20653	4.38652	4.27479	4.25932	4.30622	4.56463	4.43429	4.43753	4.29948	4.30626	4.35645	4.70716	4.45756	4.50535	4.31932	4.10675	4.40402	4.3486	4.259	4.38992	4.48334	4.2872	4.15454	4.27143	4.17647	4.52234	4.50725	4.23382	4.89856	3.99748	4.38356	4.38166	3.85108	4.44454	4.33403	4.42079	4.50785	4.48924	4.29982
8144569	2.80676	2.62428	2.37789	3.26394	4.78471	2.31562	3.8829	2.65635	2.80541	2.25314	1.67084	2.92635	2.1419	2.98498	2.08682	2.481	2.44037	5.01878	3.91628	2.82156	2.83692	2.50303	2.47173	3.07094	2.33867	3.10143	2.88595	2.91299	2.56617	3.12012	2.68017	2.96654	3.45904	1.28157	2.63422	2.58582	2.86409	3.08497	3.26913	2.77549	2.25126	1.84571	2.42804	3.34563	3.53537	3.21866	3.12134	3.13516	1.8568
8065120	3.9687	3.6195	3.87007	4.74527	5.01913	3.9965	4.11147	4.2699	3.77949	4.05205	4.0789	4.5963	4.36101	4.44829	4.23597	4.23906	4.06298	4.46393	4.46546	4.21295	4.05205	4.41232	4.27586	4.24981	3.9837	3.96933	4.11827	4.31717	4.1613	4.00937	3.79299	3.82296	4.16737	4.27421	4.5478	4.51219	3.83957	4.51134	3.88123	4.58043	4.30721	4.48482	4.26297	4.33335	4.01005	4.18311	3.98417	4.04913	3.94579
8047606	5.01934	4.32021	4.49923	4.27958	4.78896	4.02595	4.4359	4.43971	4.27226	4.23806	4.49965	3.59103	4.64454	4.5877	3.97126	4.03812	4.11163	4.83378	4.78316	4.29826	4.69682	4.7694	4.29438	4.05085	4.4003	3.98936	4.18807	4.58851	4.62074	4.03384	4.27516	3.09565	3.86493	3.72471	3.66308	4.23364	4.32833	4.28638	4.59156	4.34327	4.07748	4.31006	4.36635	4.25876	4.15948	4.56699	4.24918	4.5286	4.53198
7923875	3.97079	4.19842	4.19842	4.701	4.40849	4.15409	3.91393	4.58586	3.91181	3.78453	4.05335	4.29377	4.40537	4.17604	4.07287	4.13082	4.17336	4.58834	4.37873	4.34237	4.04042	4.111	4.2552	4.19842	4.14223	4.46443	4.16294	4.37259	4.10207	4.00236	4.29217	4.16235	4.35892	4.20257	4.38198	4.40102	4.51738	4.46926	4.1815	3.70959	4.44895	4.12496	4.34658	4.29144	4.20983	4.47352	4.55298	4.17499	4.05596
8067055	4.06066	4.13601	3.97144	4.41546	4.67399	4.46288	4.12523	4.26657	4.36888	3.99084	3.89202	4.56414	3.81695	4.07619	4.4395	3.99943	4.24882	4.31769	4.09366	3.78449	3.88903	4.23075	3.86308	4.14239	4.01604	4.09394	4.22695	3.85051	4.14904	4.27693	4.01039	4.65691	4.37	4.22758	4.31986	3.94788	4.0884	3.73866	4.10734	3.9369	4.35384	4.17081	4.443	4.02069	4.0869	4.06834	4.15413	4.06333	4.45021
8075863	4.40073	3.81839	4.17293	4.94485	4.80915	4.36311	4.24194	4.55247	4.30803	4.73884	4.20108	4.73683	4.3677	4.26732	4.57648	4.52774	4.48018	4.86908	4.32166	4.09189	4.31942	4.64178	4.49987	4.6469	4.00475	4.53708	4.10968	4.50056	4.27072	4.34643	4.35557	4.67628	4.55457	4.23238	4.0562	4.59624	4.6257	4.30071	3.81038	4.62792	3.84596	4.60051	4.60193	4.11923	4.41133	4.0562	4.07219	4.36233	4.14137
8064539	3.16803	4.15812	3.60471	4.10176	4.45327	3.85019	3.72397	3.68184	3.73091	3.676	3.56363	3.80219	3.88408	3.57812	3.62307	3.97248	3.5897	4.24226	3.6038	3.66367	3.55113	3.72713	3.73091	3.863	3.57713	3.84559	3.41019	3.73883	3.45808	3.40817	3.65542	4.2552	3.72866	4.33163	4.09754	3.73091	3.81335	3.86982	3.89149	3.54895	3.89419	3.45734	3.84571	3.41139	3.78	3.69431	3.63598	3.49071	3.60683
8002211	4.46913	4.60254	4.48782	4.86331	5.02061	4.43008	4.23655	4.55611	4.3857	4.30337	4.41302	4.4658	4.26243	4.25145	4.45943	4.40477	4.75645	4.78768	4.26862	4.36483	4.27348	4.41579	4.29007	4.25284	4.20922	4.25269	4.36464	4.28825	4.39687	4.29553	4.35434	4.55181	4.69408	4.04965	4.29108	4.41419	4.2217	4.12952	4.16255	4.28474	4.12502	4.14222	4.3095	4.25587	4.55801	4.18752	4.31311	4.43795	4.17177
8166211	4.10834	4.12127	4.35231	4.88287	4.96009	4.61147	4.3014	4.26471	4.28265	4.26116	4.08558	4.46611	4.33805	4.3843	4.34359	4.33393	4.31601	4.71337	4.40222	4.44849	4.50109	4.46936	4.49992	4.50334	4.4185	4.24909	4.36291	4.21528	4.27919	4.34469	4.1771	4.83978	4.54346	4.75745	4.3805	4.62162	4.60021	4.68051	4.50561	4.59622	4.41201	4.59096	4.59958	4.45993	4.36359	4.31139	4.12297	4.23411	4.22257
8166657	3.48207	3.8024	3.2176	3.69982	3.70973	3.57317	3.15143	3.3631	3.79274	3.50752	3.06554	3.37508	3.53575	3.6959	3.51516	3.70807	3.35697	4.27263	3.01418	3.35624	3.35941	3.04609	3.38701	3.62241	3.11482	3.59935	3.30084	3.58071	3.12556	3.34785	3.32238	4.14286	3.79343	3.96712	4.06359	3.41872	3.66765	3.78075	3.39673	3.76474	3.82193	3.41327	3.71153	3.78457	3.61118	3.09648	3.46239	3.6805	3.32093
8049478	4.93303	4.02209	4.43873	4.08464	5.00375	4.10514	4.4224	4.12909	4.24321	4.7508	4.86974	4.24141	4.6908	4.75757	4.14573	4.02601	4.50889	4.68275	4.51336	4.74565	4.94357	4.58968	4.44331	4.70383	4.37823	3.96749	4.40933	4.5035	4.45334	4.33962	4.65919	4.20352	4.14735	4.24506	3.82727	4.12698	4.45207	4.40562	4.43089	4.22252	4.20325	4.22814	3.82619	4.10768	4.56177	4.58012	4.51943	4.37845	4.46064
7909144	4.39577	3.57729	3.99978	4.49356	4.48198	3.82718	3.87389	4.19218	3.84872	4.17776	4.30411	4.12902	3.95246	4.22149	3.99702	4.61787	4.25756	4.40987	3.82586	4.54599	3.98419	4.30951	3.61869	3.97643	3.68393	4.28575	4.30432	4.4471	4.65846	4.54889	4.38413	4.08526	4.36445	4.45962	4.7984	4.68701	4.56545	4.73962	4.72319	4.4152	4.64362	3.68082	4.25476	4.09374	4.2513	4.79253	4.16252	4.90201	4.8458
8141676	3.51252	3.65314	3.63438	4.11722	3.94152	3.86502	3.54426	3.54528	4.14863	3.88635	3.8969	3.71084	4.1827	3.9569	4.07574	4.13681	3.87079	4.20116	3.74881	3.98361	3.61768	3.74154	3.8914	4.19027	3.51356	3.94274	3.83664	3.88885	3.8327	3.76362	3.91576	4.22185	4.35347	4.33404	4.58874	4.08132	3.9585	3.81002	3.64618	3.86836	4.19767	3.95014	3.84329	4.01361	3.67711	3.84799	3.9562	4.12534	3.68868
8113761	4.12556	4.41599	4.22761	4.42316	4.22557	4.07071	4.26878	3.7888	4.10422	4.12959	3.63801	4.67174	4.32386	4.10797	4.17625	4.2313	4.09469	4.65062	4.26817	4.06849	4.12274	4.05636	4.29369	4.19193	4.1849	4.37812	4.14887	4.12185	4.05182	4.01217	3.9336	4.45764	4.54176	4.37009	4.58327	4.14209	4.44564	4.28262	4.4208	4.2302	4.46734	3.86333	4.39237	4.15195	3.87258	3.91976	4.26575	4.04886	3.92599
8124502	5.02142	4.31316	4.16246	4.25839	4.50107	4.12821	4.29249	4.19046	3.71594	3.94361	4.8296	3.68683	4.57063	4.35954	4.37454	4.13126	4.20283	4.3816	4.29595	4.31018	4.81052	4.31859	4.45711	4.31679	4.04069	3.93001	3.94917	4.53769	4.51581	4.16047	4.55609	3.58692	3.7392	3.87108	4.16953	3.85686	4.22427	4.29213	4.36454	3.80578	4.18954	4.24715	3.82848	4.42023	3.93769	4.24048	4.1267	4.23628	4.24853
7967032	4.51995	4.29862	4.06222	4.69239	4.68494	4.26	3.89793	4.60973	4.60341	4.36251	4.105	4.23041	4.1975	4.36048	4.10043	4.01778	4.82976	5.02165	4.2555	4.5192	4.61482	4.40076	4.67595	4.44939	3.88357	4.52749	4.22639	4.43524	4.38404	3.96406	4.42381	4.49963	4.66829	2.98673	3.73035	2.94275	4.00386	3.74446	4.15221	4.30604	3.9675	4.22152	4.22641	4.10226	3.71638	3.8339	3.73843	4.51762	4.31299
8120501	4.71204	4.46312	4.33546	5.02214	4.6288	4.76207	3.95269	4.32289	4.66531	4.40574	4.22504	4.50407	4.76666	4.83698	4.22355	4.54877	4.38965	4.56459	4.49383	4.22075	4.63093	4.76866	4.57006	4.27389	4.25256	4.40959	4.17613	4.63791	4.23472	4.63297	4.59288	4.39359	4.96899	4.71	4.45893	4.69747	4.29973	4.44565	4.62242	4.48333	4.63838	4.40491	4.31131	4.62514	4.58819	4.27854	4.55531	4.28337	4.4562
7997896	4.37956	4.8974	4.50293	5.0125	4.43114	4.62578	4.65872	4.63018	4.65124	4.69872	4.44605	4.67784	4.70675	4.44612	4.63632	4.6729	4.69206	5.02241	4.47988	4.87068	4.42955	4.5019	4.50524	4.63955	4.62632	4.69426	4.38519	4.48061	4.67616	4.64338	4.59989	4.63596	4.72167	4.81441	4.32058	4.67114	4.63358	4.77115	4.60595	4.75473	4.73815	4.90086	4.65339	4.27993	4.57264	4.30093	4.76949	4.48378	4.81134
8140909	3.25433	3.12914	3.0409	3.31969	3.46434	3.43758	2.69755	3.18335	3.35619	3.13463	2.80312	3.36756	3.52937	2.99161	3.16041	3.28176	2.90784	3.45873	2.91345	3.40157	3.27371	3.33322	3.29401	3.39571	3.09835	3.04623	2.90469	3.28797	2.73036	3.03945	3.04782	3.1886	3.39475	3.93251	3.24976	2.76038	3.80744	2.99906	3.40302	3.08807	3.35099	3.40027	3.13136	2.75052	3.1516	2.85779	3.08707	3.04846	2.75347
7983228	4.12309	4.64677	4.44121	4.42946	4.76527	4.52805	4.28094	4.47517	4.54184	4.26155	4.12549	4.41265	4.08902	4.35205	4.36897	4.2252	4.30563	4.81106	4.07473	3.85911	4.31089	4.07069	4.28309	4.43539	4.50892	4.42194	4.40547	4.17647	4.25886	4.04918	3.88014	4.76103	4.38207	4.16048	4.48973	4.23623	4.21866	4.05005	4.2233	4.61064	4.75873	4.34697	4.02135	4.07609	4.59602	4.27016	4.21356	4.25751	4.09383
8027746	3.70483	3.22121	2.68709	3.46338	3.47053	3.38288	2.96248	3.28359	3.0981	3.64351	3.3062	3.61194	2.38692	2.98146	3.58977	3.29176	2.83166	2.71059	3.06773	3.56413	3.38304	3.17111	3.53265	2.8511	2.98765	4.04767	5.02273	3.8232	3.71582	3.02802	3.3631	3.46245	3.7097	4.42583	3.8215	3.39805	4.65418	3.25978	3.59359	4.03707	4.11055	4.22376	3.60275	3.70168	3.61351	3.7207	3.53272	3.72402	2.8812
7916384	3.98712	3.64369	4.00482	4.35897	4.30913	4.05168	4.01526	3.94493	3.9684	4.12791	3.68796	4.17337	4.36811	4.21948	3.8569	4.11198	3.98153	5.02283	4.23724	4.05521	3.93807	4.01668	4.15969	3.87707	3.80492	4.12823	4.08294	4.05538	4.26755	3.90897	3.83076	4.07953	4.24202	4.58138	4.36981	4.37298	4.15106	3.89071	4.10532	4.09312	4.25578	4.35182	4.3083	4.1353	4.10945	4.06491	4.33044	3.72722	3.98712
8090972	3.90638	3.91682	4.08915	4.23164	4.44742	3.96605	4.09576	3.7949	4.29893	4.23871	3.84979	4.23104	4.15726	4.06716	4.14933	4.02538	4.04519	4.10397	3.8647	4.06722	3.80595	4.02433	4.31797	4.16164	3.88122	4.33427	4.0924	3.95977	3.84934	3.93267	3.93026	4.31835	4.4319	4.44948	4.17271	4.26766	4.29411	4.16839	4.43554	4.24708	4.37921	4.12288	4.32918	4.11602	4.11009	3.94537	3.98216	3.85954	3.99761
8091588	3.91091	4.19695	3.93817	4.70993	3.67174	4.42451	3.93271	3.70558	3.8601	4.37199	4.00885	4.45505	4.10301	4.14927	4.02826	4.40147	3.83735	4.78422	4.07834	4.13039	3.88882	3.95901	4.00514	4.10068	3.95329	3.77158	3.95733	4.01778	4.27091	4.04421	4.16758	4.43219	4.08716	4.73166	4.55922	4.41859	4.35389	4.12839	4.44165	4.07486	4.7107	4.0303	4.22866	4.34958	3.98622	4.16734	4.08937	4.34063	4.14777
7991469	3.70764	3.83612	4.09065	4.15125	5.0233	3.95721	4.09173	4.02987	4.18932	4.18425	4.10558	4.0827	4.22259	3.98085	4.04131	4.01456	3.9127	4.51923	4.10558	4.03497	3.83494	4.08887	3.95685	4.24295	4.03686	4.18772	3.95143	4.23988	3.9821	4.26248	3.67417	4.09168	3.97014	4.47717	4.15042	4.28022	4.23598	3.86217	4.30304	4.42997	4.34731	4.24311	4.33461	4.12664	4.21422	4.12672	3.96921	3.93641	3.98082
7999412	3.44377	4.14339	4.00919	3.95288	4.45475	3.88141	3.87337	3.92235	3.91109	3.9256	3.74625	3.78403	3.71937	3.68995	3.8578	3.69756	3.85208	4.83138	3.8381	3.67889	3.63584	3.94667	4.06368	4.17729	3.6727	3.7093	3.36329	3.73587	3.9018	3.94491	3.50496	3.87318	4.13078	4.1269	4.17557	3.96381	3.94567	3.77359	3.81209	3.88978	4.1842	3.85851	3.82527	3.83175	3.73115	3.75989	3.78874	3.81351	3.72968
8010186	3.60857	3.90959	3.88656	4.26537	4.15418	3.85348	3.92658	4.21079	4.29782	4.08726	3.60063	3.91604	3.96702	4.03152	3.88622	4.02219	4.09432	5.0235	3.69907	3.79843	3.95834	4.03508	3.854	3.79255	4.10976	4.22876	3.82575	3.92176	4.10445	3.97948	3.81298	3.75227	4.01061	3.88664	4.32251	4.37001	3.87211	3.54928	4.01061	4.49888	4.0238	4.06196	4.18671	3.77122	4.35786	3.80212	4.05917	3.67502	4.01248
8148000	3.95176	4.09267	3.97832	4.09525	4.20759	4.10165	4.08245	4.09879	3.88127	4.24721	4.08712	4.17529	3.99071	3.886	4.05836	3.98852	4.15097	4.44958	4.03315	4.15769	3.95289	4.20027	4.4022	4.29725	3.74853	4.49052	3.94999	4.0177	4.2158	4.16624	3.59655	4.52049	4.38818	4.08179	4.202	4.06755	4.23756	4.06191	4.24406	4.31098	4.51841	4.37124	4.27094	4.17647	4.18234	3.87994	4.34429	4.00385	3.89615
8174375	3.61412	4.115	3.96445	4.42337	3.6287	3.94969	3.98781	3.83134	3.95867	4.14557	3.65711	4.16235	3.58711	3.81167	3.9642	4.04931	3.93967	4.19555	3.87195	3.82899	3.70751	3.87639	4.03967	3.96869	3.88069	3.96703	4.03462	3.85044	3.5953	3.90264	3.87882	4.44155	4.14613	4.29922	4.1164	3.92857	3.81285	3.92524	3.58568	3.92484	4.08331	3.69207	4.28967	3.93226	4.09415	3.58554	3.74943	3.77244	3.93521
8091342	3.62843	4.0006	3.54317	3.8961	4.47298	4.05816	3.46581	3.86215	3.89701	4.04636	3.51464	3.5269	3.5957	3.70675	3.75888	3.58272	3.74758	4.32262	3.61928	3.63626	3.64991	3.57111	3.85574	3.9687	3.52967	4.00547	3.57673	3.85482	3.51776	3.63931	3.55257	4.46425	4.1581	3.98815	4.18102	3.7235	3.79827	3.6994	3.73632	3.95337	3.89215	3.51063	3.87298	3.51776	3.50804	3.57992	3.97495	3.75536	3.5691
8104693	3.9416	3.69774	3.78628	4.37374	4.54258	4.06299	3.70909	3.75749	4.40131	3.99087	3.66638	3.85861	4.32824	3.99403	4.03334	4.02073	3.99412	4.34678	3.75986	3.85317	3.88862	3.9202	4.19478	4.14978	4.11571	4.22216	4.02699	3.88982	4.02371	3.84935	3.79165	4.04211	4.2411	4.14597	4.51697	3.95452	4.09892	4.01807	4.09822	4.01859	4.14993	4.21737	4.0049	4.28039	3.99598	3.94545	4.00237	3.86305	3.84682
7991216	4.87291	4.35093	4.4226	4.51538	4.96892	4.22683	4.60296	4.46086	4.15163	4.42978	4.70922	4.38582	4.59949	4.85648	4.20601	4.4919	4.59997	4.10495	4.6006	4.88459	4.67377	4.99206	4.58812	4.16076	4.8579	4.32585	4.53951	4.93393	4.80713	4.67796	4.79242	3.61289	3.75743	4.20223	4.40445	4.67959	4.64656	5.00787	4.68336	4.30502	4.34976	4.82775	4.11307	4.70443	4.88831	4.86782	4.80637	4.72199	4.52461
8171848	4.05382	4.56296	4.54009	4.7079	4.95254	4.93015	4.60243	4.58107	4.8361	4.63517	4.25575	4.48072	4.57392	4.3371	4.59559	4.5094	4.79476	4.92768	4.3438	4.21185	4.7655	4.4026	4.49796	4.65007	4.65177	4.65488	4.63274	4.36801	4.55758	4.26372	4.13816	4.84699	4.84549	4.57278	4.40784	4.43039	4.68921	4.40014	4.14965	4.45546	4.50563	4.70476	4.56331	4.21431	4.54026	4.31021	4.32739	4.64011	4.48444
7908879	4.00423	4.29116	4.05857	4.67989	4.20365	4.3465	3.99582	4.20551	4.09585	4.00658	3.96912	4.24782	4.1913	4.05805	4.17569	4.23588	4.19248	4.44104	4.1385	4.2633	4.01138	4.43705	4.21033	4.49275	4.26118	4.44556	4.07386	4.16369	4.18796	4.05481	3.82452	4.61343	4.56111	4.63496	4.83174	4.4113	4.07885	4.23745	4.45771	4.49865	4.61467	4.25241	4.43917	4.25241	4.14193	4.20457	4.14551	4.00043	4.47087
8113651	4.52684	4.54404	4.33948	4.89088	4.90607	4.34487	5.02528	4.51959	4.60531	4.43154	4.81577	4.88873	4.84909	4.6575	4.34628	4.37437	4.74369	4.64324	4.61067	4.48213	4.86783	4.73214	4.73506	4.50735	4.32929	4.44951	4.25162	4.70749	4.79664	4.51844	4.62133	4.18864	4.33675	4.54892	4.01706	4.25697	4.43882	4.62262	4.55776	4.18868	4.55429	4.38978	4.34364	4.72358	4.40662	4.6517	4.82272	4.61603	4.41137
8122409	5.02548	4.16484	4.23708	3.99516	4.49961	4.11233	4.26921	4.53355	4.29111	4.30115	4.76495	3.94405	4.49363	4.74175	4.12394	4.05537	4.29444	4.34286	4.54163	4.7209	4.62538	4.72571	4.52637	4.27321	4.31374	4.18238	4.25644	4.5818	4.27773	4.45423	4.61984	2.89529	3.93515	3.86101	3.66489	4.15639	4.20339	4.2221	4.43469	3.96097	4.12277	3.56821	3.91724	4.55222	4.62331	4.30581	4.55159	4.74019	4.59076
8152668	4.72343	4.26402	4.25703	4.17806	4.22824	3.98671	4.37864	4.05914	4.32551	4.2247	4.65172	3.95035	4.96745	4.50322	4.134	4.26193	4.26368	4.34251	4.56414	4.42644	4.89428	4.56041	4.29356	4.28544	4.48083	4.00514	4.21035	4.39342	4.62008	4.4135	4.33654	4.0397	3.79584	4.15729	3.8897	4.2483	4.33385	4.61853	4.58114	3.65705	4.20993	4.17546	4.18382	4.36563	4.30334	4.52184	4.47699	4.34368	4.49473
8136654	2.23516	2.38012	3.35359	3.36113	3.12314	3.39071	3.40263	3.32668	3.43482	3.49572	3.56142	3.23306	3.54717	3.68029	3.23085	3.32161	3.27542	3.44431	3.4607	2.83903	3.43278	3.76736	3.78113	3.9684	3.70527	3.18444	3.36009	3.74225	3.44645	3.82636	3.51517	1.96787	2.96031	2.54403	2.52781	2.29057	2.98706	3.38496	2.75925	3.48808	3.10273	2.91714	2.7991	3.26717	3.51011	2.79236	3.49175	4.21596	4.31962
7921473	3.9408	4.47091	4.47481	5.02571	4.44134	4.15896	4.53849	4.064	4.10084	3.99562	4.26751	4.41218	4.59448	4.18163	4.23801	4.05973	4.83332	4.95261	4.16576	4.19196	4.07195	3.97223	3.98833	4.45102	4.31817	4.39252	4.14474	4.48116	4.11516	4.28218	4.04885	4.72198	4.53974	4.31533	4.47773	4.38674	4.51975	4.51534	4.34741	4.25435	4.31864	4.48435	4.84704	4.01142	4.24071	4.91412	3.97942	4.06129	4.13837
8056693	4.91596	4.04649	4.33598	4.53337	5.02586	4.02994	4.45786	4.23132	4.04677	4.33464	4.93266	4.16662	4.53845	4.27103	3.90726	3.86936	4.15431	4.71918	4.48725	4.21634	4.98347	4.61835	4.18518	4.3388	4.4	4.04386	4.29482	4.48648	4.60284	4.17465	4.28602	3.82513	3.53401	3.59794	3.71519	4.04408	3.92509	4.35901	4.45839	3.49415	3.57508	3.77317	3.83441	4.34143	3.98219	4.44541	4.26784	4.3845	4.0296
7931681	4.20242	3.91154	3.51741	3.84426	4.99701	3.93064	3.68554	4.30237	3.49187	3.74036	3.2079	3.44753	3.15835	4.5086	2.85956	3.3042	3.45407	4.00502	4.20822	3.92079	3.98162	3.54122	4.14791	3.52721	3.27267	4.04105	2.80608	3.79021	3.93543	3.66864	4.55756	4.16545	4.24181	4.34547	4.4689	3.64433	3.61995	3.8508	4.86779	4.00266	5.02623	4.11556	4.49196	3.77381	2.88466	3.81352	3.56907	4.39499	4.38936
7941639	4.46117	4.42316	4.37933	4.22693	4.5909	4.55333	4.47878	4.49576	4.35729	4.37414	4.33585	3.92059	4.289	4.56651	4.31653	4.46117	4.45082	4.51353	4.16162	4.57115	4.10368	4.21229	4.50317	4.24964	4.45372	4.77304	4.44181	4.49737	4.4993	4.04508	4.31851	4.48834	4.32156	4.27397	4.41197	4.31494	4.57986	4.18369	4.75476	4.42551	4.11806	4.6181	4.29438	4.56568	4.43625	4.42931	4.56088	4.50856	4.34602
7977445	3.92346	4.16242	3.96555	4.89401	3.30265	4.40308	4.26589	3.95889	4.12135	3.8856	3.68006	4.08174	4.29875	4.73301	4.41529	4.4326	4.50447	4.05074	4.4185	4.16399	4.21217	4.77798	4.79245	4.22498	4.36849	4.39773	4.32561	4.4868	4.23215	4.11516	4.13538	4.84753	4.51728	4.65868	4.61446	4.45579	4.22332	4.41251	3.85759	4.36284	4.38569	3.68466	4.53771	4.29867	4.05221	4.05116	4.4952	4.56464	4.65093
8007569	3.63563	4.27061	3.93528	4.47095	4.88934	4.17727	4.05457	4.01032	4.1271	4.07432	3.93286	4.09369	4.4843	4.20992	4.0637	4.28803	4.40237	4.71635	4.30877	4.22212	3.99579	4.04131	4.08789	4.42042	4.35865	4.01232	4.1715	4.21063	4.35089	4.23636	3.98822	4.20109	4.17033	4.56351	4.52724	4.13494	4.50095	4.0126	4.28798	4.32213	4.65454	4.08054	4.45158	4.3433	4.26526	4.01569	4.35999	4.11744	3.92784
8119918	3.53362	4.21454	4.13238	4.30254	4.17412	4.15585	3.99508	3.93781	4.30692	4.22548	3.84282	4.29737	4.24512	3.9916	4.36255	3.94745	4.05628	3.85351	4.08573	4.34757	3.92165	4.11518	4.16187	4.23861	4.11243	4.29959	3.97244	4.13621	4.16888	3.9644	4.06584	4.51998	4.29683	4.68327	4.59788	4.25802	4.32022	4.05084	4.15705	4.2992	4.4817	4.1852	4.32401	4.16888	4.15556	3.92262	4.15649	4.1308	3.78909
8151967	4.328	4.01142	3.84239	5.02643	4.77144	4.04015	4.64204	4.19392	3.9409	4.03274	4.28689	4.3454	4.31283	3.96754	4.02396	3.89287	4.11102	4.64602	3.98556	4.2888	3.9914	4.44524	4.24567	4.09297	4.2996	4.07038	4.09915	4.26712	4.08791	4.13981	4.21655	3.46519	3.76116	4.01087	3.75008	4.33932	3.951	4.12122	3.95241	3.85873	3.63293	4.45365	4.55756	4.23975	3.91433	4.87833	4.3229	4.10731	4.04946
8179238	4.60101	4.75098	4.29095	5.02653	4.64694	3.57984	4.87742	4.38844	4.34809	4.41316	4.5789	4.05288	4.39161	4.19302	4.61259	4.44442	4.32546	4.73804	4.51964	4.09958	4.15803	3.95118	4.19878	4.481	4.37588	4.23996	4.45064	4.4808	3.54242	4.63651	4.57473	3.9174	4.15771	3.6366	3.74438	4.60689	3.96684	4.58371	4.10694	4.5429	4.48459	4.606	3.74548	4.43489	4.14874	4.98214	4.30495	4.27176	4.31382
8002481	3.19712	3.11079	3.3723	3.58977	4.09599	3.27359	3.03471	2.88104	3.4507	3.10618	3.11727	3.10732	3.50248	3.27359	3.30266	3.38452	3.26717	4.1926	2.99382	2.78379	3.2425	3.05242	3.12626	3.50817	3.03382	3.01446	3.20686	3.3974	2.78825	2.92484	3.10263	3.75872	3.50058	3.59735	3.4004	3.30196	3.26979	3.00162	3.44898	3.06744	3.26006	2.83301	3.35464	3.23023	2.97609	2.89007	2.92294	2.97304	3.16466
8156529	5.019	4.88308	4.51645	4.77086	5.02674	4.67773	4.84472	4.98052	4.55114	4.73802	4.78633	4.37076	4.72701	4.89862	4.50238	4.76304	4.73292	4.91381	4.83156	4.82234	4.652	4.73051	4.6837	4.4536	4.60382	4.3553	5.01256	4.99691	4.85751	4.6685	4.85475	4.22869	4.50469	4.58092	4.72405	4.89898	4.73003	4.56103	4.57564	4.54625	4.46914	4.56074	4.64481	4.69909	4.53345	4.69921	4.75764	4.35857	4.48364
7900624	4.37611	4.55766	4.38822	4.65285	4.93126	4.14775	4.19637	4.22778	4.2142	4.23085	4.48563	4.23169	4.53597	4.52521	4.20301	4.24712	4.5875	5.02763	4.44799	4.30467	4.20241	4.37573	4.20452	4.46773	4.4239	4.24025	4.29032	4.41057	4.56296	4.30658	4.3544	4.51648	4.38948	4.1703	3.90723	4.26405	4.34611	4.20195	4.16938	3.9165	4.32217	4.62883	4.32013	4.0859	4.12766	4.50279	4.51731	4.35682	4.47695
8072636	3.83905	4.3064	3.90081	4.74751	4.56789	4.22383	3.85068	4.051	3.87299	4.0797	3.93464	4.22937	4.28302	4.18262	4.2385	4.09704	4.33036	4.65458	3.97012	4.05806	3.97097	4.01263	4.13007	4.1264	3.86041	3.76151	4.25376	3.9363	4.20725	4.20775	3.94523	4.14755	4.39324	4.51418	4.55977	4.41302	3.89854	3.86825	4.17547	4.26299	4.54657	4.17786	4.30063	4.21746	4.19662	4.02632	4.20357	4.05926	4.03286
7902850	2.86796	3.29177	3.38101	4.06502	3.76586	3.18221	3.18737	3.41187	3.1248	3.80479	3.52793	3.56527	3.17015	2.79372	3.58864	2.74435	3.07264	4.30635	3.56236	2.90377	3.08693	3.24222	3.13448	3.13889	3.05072	3.00858	3.6069	3.0827	3.13596	3.69726	3.14887	3.007	3.34138	2.83714	3.04216	3.74949	2.83236	2.89862	3.10475	3.22103	2.91318	3.77042	3.11033	4.06678	3.34193	4.0381	3.24706	3.46817	3.15544
8093906	4.09765	4.1989	4.17484	4.844	4.6993	4.29661	4.12775	4.09844	4.25155	4.36834	3.99361	4.3162	4.30731	4.14515	4.27069	4.16777	4.05482	4.90896	4.33552	4.20405	4.22781	4.20004	4.12275	4.43166	4.11951	4.35604	3.89793	4.10908	4.23187	4.20155	3.86131	4.87684	4.48895	4.6449	4.6111	4.25078	4.19831	4.39557	4.45432	4.07097	4.44437	4.47358	4.41845	4.31998	4.05174	4.06907	4.10754	4.24992	4.01986
8009951	3.88073	4.15065	4.12334	4.57524	4.62747	4.21598	4.00145	4.02291	4.225	4.26753	3.98147	4.2843	3.91864	4.06067	4.31728	4.50398	4.15809	4.81951	4.06154	4.26266	3.85057	4.10768	4.24989	4.26975	3.90912	4.18758	4.17497	4.1349	4.16037	4.18935	3.78323	4.6648	4.4518	4.57559	4.78093	4.28764	4.20798	4.38569	4.23587	4.33311	4.52104	4.11129	4.49642	3.8685	4.01974	4.1421	4.16845	4.16062	3.88193
8005743	3.29244	2.827	3.47766	3.65626	4.26055	3.48912	3.7942	3.84122	3.63083	3.26923	3.64091	3.99504	4.11788	3.7541	3.98082	3.70677	3.5438	3.70616	3.56531	3.74488	3.45289	3.21057	3.75724	3.96851	3.56452	4.04655	3.31918	3.85063	3.77211	3.26991	3.3763	3.7337	4.04738	3.98697	4.10652	3.90602	3.7941	3.2498	3.30482	3.44189	4.03395	3.88421	4.01898	4.1129	3.39996	3.1854	3.68399	3.82533	4.32122
8141140	3.61815	4.0237	3.95395	3.9254	4.61822	4.17227	3.82675	4.28309	3.74326	3.89601	3.81836	4.05173	3.79178	4.05052	3.93418	3.75899	4.25357	4.50341	4.0555	3.99625	4.0231	3.88786	3.84562	4.19222	3.92547	3.90396	4.14664	4.09989	3.97153	3.97085	3.88699	4.60308	4.29343	4.13712	4.37227	3.97741	4.37456	4.17227	4.22145	4.07571	4.10399	4.26003	4.1273	4.1191	3.74018	3.79352	3.92641	4.07571	3.95351
7958466	4.57275	4.62058	4.50501	4.70905	5.0286	4.5446	4.4124	4.16596	4.37805	4.09352	4.42562	4.45915	4.54649	4.42788	4.48035	4.39357	4.66641	4.97908	4.28412	4.46971	4.31008	4.43807	4.46632	4.61085	4.61867	4.44046	4.5962	4.36648	4.51066	4.21131	4.66581	4.67241	4.56234	4.3108	4.40433	4.36771	4.57498	4.49291	4.71841	4.3763	4.3136	4.49546	4.2194	4.45647	4.58012	4.37704	4.36544	4.44768	4.57239
7991120	5.02878	3.95316	4.84948	3.97145	4.14888	4.23025	4.24864	4.50064	3.95943	4.43822	4.43755	4.30201	4.41312	4.34695	4.29506	4.29049	4.2989	3.41995	4.70574	4.57564	4.46152	4.27116	4.56041	4.61938	4.44348	3.78999	4.81522	4.41781	4.48551	4.07724	4.86107	4.252	4.28838	3.99076	4.16554	4.01993	4.37243	4.24759	4.37492	4.31068	4.01908	4.42224	3.9692	4.56663	4.27294	4.30164	4.49094	4.6776	4.49361
8119515	3.88716	4.00803	4.02361	4.61456	3.985	3.99072	4.31394	4.09586	4.11448	3.94602	3.95189	3.94827	4.0422	3.95424	3.96924	4.03553	3.71795	4.66739	4.209	3.85192	4.04019	4.05566	3.90629	3.90735	3.82616	3.96407	4.05941	3.82476	4.06682	4.2213	3.71164	4.49063	4.31976	4.07092	4.45888	4.15014	4.18643	4.0744	3.97718	4.51598	4.25102	4.17194	4.27779	4.08162	4.15461	4.0044	4.16745	4.23954	4.13735
7985130	3.13648	3.88259	3.38186	3.92824	4.21136	3.27632	3.26425	3.24864	3.5571	3.65492	3.48123	3.48185	3.39191	3.2747	3.40858	3.61278	3.63945	4.07589	3.13298	3.30238	3.20436	3.33072	3.33191	3.3802	3.05273	3.29094	2.9547	3.59331	3.69442	3.47818	3.31383	3.5564	3.81645	3.81546	3.47978	3.60177	3.46018	3.371	3.11596	3.43148	3.41609	3.60222	3.424	3.17233	3.32318	3.12636	3.14859	3.53216	3.26738
8091422	3.52435	4.18151	4.11385	4.55556	4.09545	3.92401	3.73247	3.61618	3.94949	4.03441	3.73437	3.79482	4.09133	3.71641	4.09248	3.92251	3.96955	4.68831	3.94949	3.80489	3.96671	4.05638	3.95401	4.14655	3.86732	4.22598	3.94515	4.22287	3.8171	3.86685	3.9267	4.06383	4.20018	3.99935	4.08821	4.00875	4.02831	4.14204	3.55016	3.86675	4.04445	4.00201	3.98976	4.24255	4.04022	3.84371	3.91625	3.84449	3.91301
8174283	3.83854	3.7885	3.74137	3.93079	3.7303	4.01012	3.43314	3.75648	4.03428	3.60942	3.49336	3.65599	3.69869	3.93333	3.91461	3.71913	3.85062	4.01167	3.62758	3.79841	3.64204	3.90023	3.63873	4.05468	3.55365	3.93963	3.58075	3.85802	3.50545	3.8234	3.35521	4.24177	3.68713	4.04424	4.19309	3.84817	4.17557	3.56106	3.92433	4.02628	4.16764	3.85062	4.08353	3.54526	3.59023	3.88203	3.73566	3.66372	3.86859
8018673	4.14498	4.39893	4.27534	4.7103	4.12324	4.36772	4.05961	4.29838	4.30259	4.47446	4.09561	3.93107	4.29038	4.3033	4.34626	4.31195	4.03298	4.74925	4.22121	4.24359	4.1831	4.6795	4.58089	4.37873	4.29541	4.2556	3.97869	4.18683	4.37034	4.22521	4.05141	4.40294	4.5556	4.43598	4.62101	4.49689	4.24037	4.21208	4.24713	4.57197	4.47142	4.22952	4.39204	4.39294	4.49549	4.39522	4.27805	4.30212	4.14174
8037947	4.12814	3.5697	4.28202	4.80164	4.6573	3.50451	3.95774	3.90635	3.74072	3.59938	3.7563	4.39273	4.13931	4.10579	4.15897	4.05573	4.34686	4.5356	3.94551	3.9966	3.58277	4.33254	4.13926	3.18208	3.90501	4.53022	3.58867	4.02487	4.09712	3.48801	3.91917	4.93345	4.53559	3.73324	4.78148	4.535	4.28553	3.76314	3.69547	4.26826	4.32914	3.84614	4.32303	3.78588	4.0193	3.73568	4.36134	3.70278	4.13722
8076221	3.96045	4.41452	3.78661	4.23542	4.721	4.13887	4.11813	4.36996	4.3955	4.50347	4.26212	4.467	4.06252	4.07464	4.04745	4.2878	4.27859	4.84539	3.94429	4.08044	4.00833	4.37679	4.11497	4.17211	4.19698	3.99778	4.14596	4.05777	4.26894	3.81765	4.21283	5.02979	4.74112	4.3279	4.46234	4.40398	3.78343	4.17782	4.31423	4.31207	4.31482	3.81918	4.20726	4.36433	4.45821	4.30408	4.26841	4.14763	4.14131
8044512	2.97682	3.58653	3.34069	3.84777	3.04804	3.60015	3.63576	3.41102	3.44357	3.74928	3.49451	3.7535	3.69237	3.25187	3.45045	3.61883	3.59516	4.16984	3.42311	3.53881	3.13475	3.29227	3.55183	3.6058	3.48354	3.23737	3.21498	3.60538	3.43726	3.53905	3.24004	3.9171	3.98301	3.8495	3.92687	3.68589	3.57589	3.54888	3.34655	3.31393	3.94217	3.44244	3.7853	3.51223	3.24768	3.36486	3.60012	3.04806	3.63648
8162601	4.07076	4.1735	4.2111	4.53791	4.18294	4.3972	3.95741	4.25526	4.25814	4.54497	4.0832	4.61236	4.45691	4.44079	4.32223	4.62885	4.35341	4.04822	3.92911	4.0364	4.38895	4.18494	4.1205	4.46006	4.44041	4.2583	4.21938	4.34076	4.40423	4.31987	4.04076	4.63386	4.3396	4.77159	4.45576	4.21439	4.55982	4.01732	4.21764	4.51661	4.55332	4.09418	4.38461	4.14891	4.47721	3.99377	4.52352	4.4142	4.7827
8162187	3.94613	4.16913	4.23203	4.36731	4.81081	4.29742	4.12936	4.02038	4.11539	4.26967	3.79247	4.23156	4.22718	4.12795	4.11171	4.18517	4.06767	5.03012	4.20792	4.24636	4.14398	4.26188	4.31182	4.15874	3.96576	4.08312	4.18325	4.02669	3.97912	3.978	3.84338	4.01032	3.87357	4.37026	4.11539	4.23225	4.032	4.10938	4.30246	4.44494	4.44174	4.42831	4.37233	4.19913	4.13093	4.3592	4.14936	4.11669	3.99464
7997724	3.51081	3.49738	3.64896	4.2283	3.76675	3.56743	3.71512	3.83839	4.31012	4.13657	3.83714	4.03789	4.02107	4.15526	4.20257	3.7702	3.82636	4.35595	3.73233	3.88349	3.66059	4.09395	4.05227	4.01651	4.05283	4.36222	3.59728	3.92477	3.90226	4.17602	3.41203	4.156	4.12037	4.52493	4.52079	4.25403	4.53963	3.77977	3.75215	4.36876	4.24573	3.97661	4.06164	4.24979	3.96565	3.84524	4.1657	3.88058	3.93788
7957467	4.18621	4.57078	4.23694	4.59112	5.03026	4.80323	4.64061	4.07292	4.54216	3.98611	4.74673	4.22421	4.59035	4.30401	3.8993	4.21672	4.61753	4.56386	4.19312	4.00111	4.90624	3.95825	4.52093	4.18708	4.06413	4.40218	4.63389	4.18405	4.29457	4.45489	4.18016	3.81716	4.15371	4.38725	4.33284	4.31187	4.10878	4.18817	4.41214	4.0068	4.20205	4.22655	4.2407	4.20334	3.97159	4.37232	4.11564	4.46597	4.45539
8008170	3.08087	4.1769	3.25935	3.93941	5.03033	4.01413	3.61482	3.94254	4.16707	3.91256	3.4063	3.84699	3.71707	3.37681	3.79111	3.35021	3.82396	4.71673	3.87733	3.58333	4.17291	3.60475	3.51728	3.9361	3.39465	3.64616	4.09311	3.85254	3.53846	3.66212	3.91036	4.0079	4.1297	3.61482	3.13122	2.87978	3.85216	2.98499	3.38191	3.51045	3.38592	3.60905	3.243	3.59038	3.30658	3.29389	3.62914	3.96085	3.38191
8134689	4.26432	4.46824	4.41256	4.8829	4.853	4.53255	4.08445	4.16297	4.63105	4.30467	4.2711	4.27999	4.28397	4.49205	4.38392	4.25581	4.373	5.03054	4.43871	4.62525	4.63762	4.34275	4.36539	4.54923	4.36264	4.34306	4.34994	4.60776	4.50204	4.49999	4.24845	4.69424	4.58796	4.03943	4.2316	3.8826	4.02646	4.56516	4.71052	4.58281	4.46715	4.32255	4.11627	4.2272	4.4785	4.19715	4.41274	4.63985	4.41669
7924166	4.09507	4.58547	4.54671	4.68467	4.72822	4.37923	4.4618	4.72375	4.61221	4.65343	4.15691	4.57765	4.43449	4.36347	4.49065	4.47955	4.65949	4.89573	4.41969	4.31512	4.30633	4.69003	4.62857	4.59992	4.54054	4.33062	4.62321	4.42258	4.61813	4.6101	4.0954	5.03065	4.7702	4.74849	4.55624	4.10604	4.35212	4.16699	4.5133	4.90376	4.50785	4.77112	4.51814	4.71661	4.48445	4.39837	4.58399	4.60387	4.56045
7936923	4.27284	4.80174	4.38158	4.74326	4.99658	4.53812	4.41173	4.53341	4.75781	4.44847	4.34255	4.51045	4.21824	4.19183	4.50698	4.4748	4.6497	5.03073	4.31514	4.17356	4.08551	3.8628	4.35643	4.24254	4.51732	4.53398	4.10669	4.26007	4.2993	4.42354	4.3826	4.49907	4.35812	4.03404	4.43367	4.68114	4.03618	4.31966	4.36258	4.35068	4.26593	4.47524	4.28955	4.31843	4.45487	4.3298	4.27203	4.44433	4.39758
8071414	4.5254	4.64798	4.32371	4.48646	5.03088	4.30288	4.21428	4.60714	4.39781	4.5135	4.01105	4.08563	3.96609	4.26469	4.29179	4.10439	4.49356	4.33521	4.10768	4.1982	4.08536	4.23507	3.86251	4.45729	4.43783	4.44037	4.61863	4.17361	4.36094	4.49069	3.64217	4.57148	4.44857	4.04748	4.82837	4.73159	4.14344	3.80768	4.29499	4.50712	4.51668	4.10857	4.36282	4.3866	4.2436	4.30952	4.21855	4.37123	4.21977
7937020	3.30076	3.87855	3.5293	3.94002	4.18881	3.85034	3.87688	4.01326	3.82067	3.7345	3.52301	3.63985	3.991	3.49107	3.84869	3.65102	3.64093	4.22159	3.80473	3.79229	3.67957	3.49549	3.63734	3.7866	3.87688	3.66721	3.76825	3.77349	3.86334	3.98867	3.94931	4.11406	4.43539	3.99613	3.78189	3.84994	3.69643	3.87688	3.69766	3.82615	3.76576	3.80802	3.99413	3.81272	3.87688	3.71425	3.85011	3.80723	4.31965
7992897	4.39915	4.70602	4.66396	5.03136	4.49521	4.49655	4.44293	4.46397	4.27909	4.34766	4.41928	4.36525	4.47301	4.28567	4.24653	4.15696	4.25751	4.89176	4.4466	4.46852	4.21626	4.76059	4.34804	4.71778	4.51975	4.22452	4.55609	4.54514	4.55791	4.33634	4.40084	4.47452	4.37602	4.36079	4.0304	4.47641	4.3151	4.13005	4.48912	4.60791	4.19311	4.38003	4.04764	4.28769	4.25783	4.04001	4.57283	4.4539	4.68936
7970542	3.5349	4.48694	4.10549	4.2242	4.47029	4.03753	3.49733	3.91479	3.79762	3.98099	3.47775	3.63346	4.25858	3.94323	4.0682	4.24244	4.14109	4.26351	4.10237	4.02472	3.76856	4.06387	3.85164	3.95236	3.74976	4.24944	3.91328	3.72621	4.0449	3.84161	3.96004	4.13505	4.62184	4.7478	4.16258	3.03291	4.08229	3.6436	3.77773	3.78073	4.3248	4.03714	3.7347	3.66487	3.54947	3.76442	3.87432	3.9306	4.0485
8059708	4.47118	4.2681	4.20778	4.47671	4.84986	4.4634	4.54715	4.54968	4.44474	3.53768	4.34014	4.0486	4.40109	4.4969	4.41529	4.35436	4.29873	5.02823	4.53428	4.77821	5.03236	4.5996	4.46062	4.09734	4.59699	4.0793	3.8401	4.51656	4.20001	4.62911	4.68522	3.91334	3.86539	3.5658	3.46388	4.23664	4.33849	4.55956	4.73723	4.02054	4.10388	4.16213	3.97609	4.2892	4.40133	4.52073	4.61182	4.76919	4.21321
8003578	3.76384	3.8102	3.83914	4.18017	4.04376	3.77388	3.52773	3.77592	3.8498	3.86593	3.59481	3.97793	3.66315	3.76246	3.87039	3.96105	4.00063	4.15486	3.92593	3.48385	3.64982	3.565	3.81878	3.76465	3.76361	3.77267	4.02876	3.87736	3.69732	3.81261	3.78943	4.26424	4.0637	3.86757	4.12021	3.98058	3.9063	3.87942	3.74945	3.88931	4.03271	3.8184	3.76251	3.71121	3.58259	3.31856	3.72083	3.74112	3.76437
7900652	2.96785	2.63685	3.16881	3.05204	2.92706	2.8723	3.12052	2.78921	3.06574	2.72792	3.18672	2.85448	2.85818	3.11361	2.99078	3.17252	2.97194	2.882	3.23936	2.86628	3.29537	2.80356	3.02983	2.82201	3.09798	2.87997	3.52999	3.18503	3.08959	2.63137	2.26856	1.99017	2.51759	3.51562	3.64001	3.19771	2.66909	3.10186	2.64204	2.5425	3.17809	2.68558	2.55038	2.93178	2.87656	3.6592	3.2881	3.21663	3.1964
8027297	4.56677	4.14358	4.21924	4.68629	4.85924	3.93951	4.31829	4.05635	3.9826	4.31155	4.62197	4.37568	4.64842	4.25241	4.29646	4.11399	4.17739	4.4514	4.74149	4.26707	4.36225	4.69896	4.20023	4.44364	4.27159	4.30028	3.77532	4.68097	4.71072	4.5241	4.60871	3.86673	3.87688	4.39492	3.9997	4.26621	4.51972	4.39529	4.28285	4.02689	4.04675	4.34948	3.91001	4.33828	4.3691	4.37895	4.44377	4.47259	4.02284
8006509	4.1144	4.02866	4.42588	4.68266	4.70117	4.41446	3.95976	4.18677	4.28513	4.18303	3.79576	4.50863	4.25095	4.01729	4.44392	4.1279	4.30169	4.7268	4.41608	4.1776	4.27004	3.8937	3.96946	4.54923	4.20269	4.53456	4.42243	4.18866	4.34508	3.9718	4.1985	4.72302	4.42741	4.72145	4.46692	4.47188	4.67979	4.00121	4.50501	4.46448	4.32714	4.42843	4.48461	4.29652	3.99361	3.97272	4.21293	4.45468	4.24604
7976635	3.8609	4.24164	4.14046	4.58675	4.92495	4.27512	4.02054	4.13511	4.36383	4.50421	3.91846	4.2854	4.40901	4.17333	4.25706	4.27346	4.32961	4.60234	4.17878	4.00092	4.06002	4.28292	4.46555	4.41949	4.21846	4.28604	4.08253	4.06356	4.24439	4.20886	4.05268	4.42282	4.40988	4.17064	4.62522	4.48322	4.28027	4.09833	4.28767	4.52389	4.32434	4.41946	4.42762	4.27274	4.73419	3.97283	4.30523	4.18829	4.11625
8094154	4.30252	4.28495	3.93798	4.79778	4.94807	4.54398	4.25424	4.48325	4.46617	4.62511	4.20931	4.35471	4.68602	4.50596	4.80613	4.43698	4.13981	4.72101	4.54583	4.62852	4.69479	4.31402	4.32694	4.55395	4.59988	4.91181	4.41782	4.83964	4.28666	4.28997	4.6676	4.64375	4.28971	4.80788	4.85216	4.62247	4.65531	4.50596	4.88576	4.61435	4.80055	4.4735	4.69508	4.1918	4.35627	4.48473	4.53486	4.40732	4.59313
8129087	2.73321	3.04817	3.48237	3.80524	3.7861	3.44837	2.76614	3.57543	3.92539	3.4904	3.37415	3.28787	3.57763	3.36217	3.57779	3.44018	3.05601	4.18032	3.4254	3.23786	3.60283	3.33949	3.34555	3.46024	3.46355	3.46549	3.77781	3.53675	3.19214	3.01039	3.46024	3.99798	3.34098	4.03535	3.72369	3.7854	3.49461	3.42516	3.95216	3.2846	3.65186	2.80566	3.51984	3.29095	3.46466	2.86777	3.16932	3.56915	2.99908
8072344	3.87801	4.11339	3.77846	4.20558	5.03448	3.79364	4.33634	3.81258	4.26717	3.72102	4.10128	3.72948	3.96443	3.95671	3.73538	3.8226	4.11419	4.6586	4.26381	4.1173	3.98232	4.2621	4.03294	4.27562	4.14312	3.61986	3.77345	3.96248	4.03492	3.86105	3.89223	3.59641	3.8282	3.59641	3.39703	4.17073	3.91783	4.03289	4.14949	3.84598	3.73425	4.09487	3.94653	4.18217	3.81752	4.58875	3.97435	4.28143	3.83034
7969995	3.66721	4.20781	3.83716	4.25801	4.07061	4.13792	3.66603	3.90958	3.97968	4.04071	3.69242	4.02903	4.12172	4.14008	4.05521	4.09245	4.08178	4.21706	3.87371	4.128	3.8807	4.03022	4.09521	4.20199	3.92592	4.03656	3.83033	3.76171	4.02781	4.00705	3.79033	4.36899	4.28908	4.21248	4.27232	4.07783	4.27195	4.13211	4.02941	4.22228	4.34218	4.16543	3.99524	3.96048	3.78787	3.84654	3.86683	3.80683	4.01645
7968759	4.55082	4.01038	4.37237	4.69105	5.02688	4.51586	4.43918	4.12845	4.06327	4.67378	4.05592	4.3094	4.41081	4.21797	4.43655	4.32442	4.34079	5.03495	4.49133	4.07588	4.02131	4.25208	4.44208	4.52634	4.31991	3.79532	4.40854	4.11445	4.59321	4.18197	3.9906	4.78427	4.65511	4.53474	4.3287	4.60152	4.31218	4.34068	4.17316	4.16087	4.14166	4.54427	4.48498	4.22975	4.12064	4.11067	4.17085	4.34127	4.04399
8137464	3.66288	4.08702	4.39547	4.14353	4.54249	3.72017	3.47254	4.07523	4.01012	4.52553	4.10314	2.84517	3.96443	4.2444	3.59879	4.34286	4.29365	3.18424	3.5733	3.82636	3.61403	4.06889	4.4022	4.79076	3.81528	3.44715	3.96279	4.70886	3.20545	3.89647	4.16888	3.23051	3.52333	4.09016	3.37294	3.35262	3.84343	3.46051	2.81832	4.36159	3.94003	3.75641	4.26758	4.16098	3.47112	3.80124	4.31411	4.4009	3.87288
7899134	4.85976	4.75999	4.60799	4.98745	4.79668	4.95702	4.52453	4.59201	4.60198	4.83017	4.65436	4.39338	4.66979	4.62773	4.5935	4.64642	4.55843	4.97879	4.58707	4.48329	4.81734	4.72459	4.36803	4.57091	4.85035	4.49539	4.94164	4.46648	4.64383	4.47111	5.03526	4.66486	4.43674	4.59269	4.65567	4.31604	4.54729	4.48789	4.61634	4.43493	4.40415	4.54576	4.49431	4.6848	4.9373	4.52037	4.74103	4.48693	4.47954
8084064	4.13584	3.83238	4.05586	4.07371	5.02742	4.02833	4.10336	3.77169	3.841	4.21679	4.36622	3.43311	4.54307	3.83705	3.7901	3.57558	3.71572	4.90253	3.92899	3.58525	4.57043	3.84161	3.55565	3.47758	3.67751	3.69628	4.53961	3.88962	4.20481	3.64004	5.03541	3.0106	3.51048	3.74377	3.24505	3.93012	3.62285	3.95772	3.48684	3.95258	3.94261	3.98358	3.66692	4.03508	3.65273	4.39933	4.20634	3.90617	4.17736
7950701	3.92891	4.01457	4.18202	4.34185	4.86655	4.36891	4.25148	4.15325	4.1846	4.08627	4.17145	4.22316	4.16335	4.40986	4.25739	4.44816	4.09897	4.87156	4.16339	4.216	3.9662	4.21226	3.91221	4.35157	4.29278	4.46703	4.12002	4.29212	4.25109	4.05381	4.07601	4.65004	4.27489	4.80373	4.51613	4.566	4.38163	4.35351	4.28164	4.37036	4.61112	4.19097	4.42434	4.26983	4.29883	4.04714	4.09451	4.16707	4.24123
8143610	4.36018	4.49087	4.19605	4.56666	4.80035	4.38416	4.14696	4.30043	4.34942	4.07692	4.09751	3.96778	4.52701	4.31706	4.35736	4.34878	4.49705	4.79088	4.299	4.38734	4.48059	4.38202	4.44416	4.4768	4.33943	4.83444	4.30335	4.35942	4.39679	4.42955	4.53073	4.74424	4.83515	4.42808	4.46136	4.44555	4.25089	4.45342	4.308	4.31703	4.50298	4.32691	4.42382	4.16775	4.44532	4.27727	4.4844	4.34321	4.2011
8086222	3.7863	4.08828	3.85734	4.50102	4.41142	4.08188	3.79602	4.02533	3.95852	4.17878	3.82277	3.88739	4.31701	3.99054	4.09291	4.16416	3.97081	4.47767	3.75425	3.87259	3.8046	3.77857	3.89203	4.45991	3.88763	4.35279	4.07797	4.05961	3.96097	3.90613	3.87794	4.27298	4.17431	4.67165	4.52146	4.28885	4.03988	4.02066	3.78323	4.05619	4.55427	3.95256	4.20408	3.84924	3.9384	3.85036	3.778	4.01675	3.98107
8167152	3.89255	3.86833	3.89843	4.39425	4.73404	3.84203	3.763	3.89912	3.97217	4.08459	3.8014	4.04825	4.10863	3.80575	3.82288	3.98714	4.07999	4.6822	3.75037	3.84057	3.59128	4.07667	3.96063	3.96033	4.00456	3.66738	3.749	4.08166	3.87824	3.61786	3.86656	4.21604	3.91882	4.11147	3.75109	3.98468	4.04669	4.10287	3.97951	3.67256	3.90556	4.07165	4.01032	4.21108	4.12287	4.00738	3.81496	4.00992	3.83635
8045205	2.62091	3.33071	3.57531	3.77564	4.91618	4.14258	2.64693	3.79907	4.52901	3.87552	2.89344	3.99013	3.47848	3.45409	4.15043	4.06046	3.93423	4.40425	3.97002	3.26105	3.11456	4.02624	4.38024	2.93321	3.80899	4.17331	3.18253	2.99239	4.14537	4.227	2.55938	3.67148	3.55545	4.29526	3.8092	4.18857	3.55069	3.21204	4.31559	3.60912	3.65871	3.65251	3.69549	3.835	2.76367	3.78157	2.56816	3.25429	3.01628
8055236	2.62091	3.33071	3.57531	3.77564	4.91618	4.14258	2.64693	3.79907	4.52901	3.87552	2.89344	3.99013	3.47848	3.45409	4.15043	4.06046	3.93423	4.40425	3.97002	3.26105	3.11456	4.02624	4.38024	2.93321	3.80899	4.17331	3.18253	2.99239	4.14537	4.227	2.55938	3.67148	3.55545	4.29526	3.8092	4.18857	3.55069	3.21204	4.31559	3.60912	3.65871	3.65251	3.69549	3.835	2.76367	3.78157	2.56816	3.25429	3.01628
8171545	3.55507	4.39846	4.22507	4.42628	3.64892	4.81938	4.18538	4.013	4.3232	4.57445	4.45677	3.97741	4.13295	3.8804	4.17779	4.04726	4.81514	3.94554	4.16162	3.73552	3.79505	4.37324	3.70676	4.19773	4.83164	4.62145	4.24477	3.79256	3.79333	3.48781	3.82763	4.60184	4.02498	4.04392	3.83531	4.17996	4.20987	4.33068	3.91623	4.17518	3.78084	4.95554	4.28487	3.81675	4.19043	3.6183	4.12044	4.04071	3.67725
8045664	4.21626	4.31126	4.17822	4.57712	3.87598	4.14115	4.2758	4.53974	4.27454	4.68434	4.20568	4.42561	4.74157	4.12569	4.35648	4.6418	4.21317	4.59629	4.22849	4.44457	4.26133	4.54473	4.4544	4.54435	4.45125	4.56937	4.1423	4.30788	4.15	4.1087	4.1555	4.47878	4.53459	4.91426	4.99663	4.49947	4.55435	4.47785	4.42751	4.41417	4.56042	4.52265	4.58639	4.50798	4.29015	4.5971	4.73	4.25994	4.39953
8165610	4.86585	4.41194	4.61296	4.89145	3.88953	4.59579	4.42812	4.63935	4.8247	4.49764	4.26426	4.31949	4.31745	4.30436	4.73514	4.80154	4.66703	4.94499	4.36208	4.6816	4.39049	4.36337	4.48389	4.81539	4.83398	4.44792	4.60474	4.48631	4.44864	4.52146	4.66635	4.77661	4.41054	4.79791	4.59791	4.40792	4.56119	4.26348	4.77874	4.53723	4.46979	4.63541	4.43205	4.60923	4.32113	4.62651	4.36328	4.63023	4.65223
8053753	3.86493	4.06421	4.1711	4.26767	4.27874	3.66955	3.8395	4.08876	4.08623	3.80433	3.81678	4.09362	4.02747	3.71716	4.06956	3.88365	4.14922	4.19509	3.83771	3.79532	3.7142	3.76978	3.95399	4.03167	3.95305	4.26017	3.72565	3.99585	4.10184	3.8558	3.99689	4.47008	4.17675	4.37873	4.58839	4.18953	4.53957	4.12164	4.55734	3.97005	4.33388	3.6505	4.06378	3.90934	4.28991	3.94947	3.85106	3.59902	3.93209
8165905	3.55977	4.17251	3.42903	4.25714	3.71458	3.85063	4.03544	3.86251	3.94818	4.03442	3.17268	3.64447	3.63497	3.52023	3.61529	3.77208	3.82338	3.83199	3.50476	3.57496	3.52577	3.81618	3.70987	3.92245	3.30135	3.55277	3.92872	3.49697	3.84148	3.58643	3.37806	5.03701	4.4086	3.94132	3.98337	3.62925	3.91957	3.66634	3.6048	3.69262	3.76296	3.86159	3.49834	3.18021	3.33776	3.4478	3.43293	3.46827	3.76857
8093150	3.95379	4.2345	3.93417	4.86426	3.92349	4.13727	4.25046	3.85512	4.26534	4.4444	3.97589	4.15354	4.39476	3.83635	4.12419	4.11804	4.32365	4.41914	4.01514	3.94381	4.10831	4.16569	4.16619	4.1334	3.83047	4.08361	4.27122	4.15923	3.94841	4.05128	4.30985	3.80041	4.25429	3.86356	3.58255	3.66574	4.215	4.57309	3.78442	3.95716	3.68996	4.47773	3.90441	3.79155	4.09368	4.20592	3.82597	4.16637	4.19473
7928534	4.13559	4.52263	3.9704	5.03723	3.62855	4.0057	4.50774	4.4035	3.96601	3.93368	4.32786	4.18907	3.91491	4.0319	4.20322	3.94159	4.31589	4.48632	4.08492	4.0997	4.07694	4.00063	4.40971	4.45202	4.37574	3.96543	4.36141	4.0469	4.27714	3.91703	4.12692	4.71471	4.34177	4.32745	4.33877	4.30081	4.20327	4.42797	4.27064	4.43247	4.10277	4.48151	4.2824	4.27193	3.89782	4.31799	4.4141	4.18643	4.18987
7944795	4.27569	4.2765	4.35979	4.48214	4.57174	4.42248	4.20716	4.31939	4.30989	4.36358	4.15433	4.37832	4.46927	4.04625	4.45296	4.68556	4.71623	4.46559	4.22424	4.30864	4.3429	4.33015	4.45748	4.44673	4.39756	4.41119	4.14278	4.4294	4.11591	4.43916	4.26829	4.87931	4.57836	4.46559	4.87086	4.7158	4.66459	4.522	4.32962	4.31836	4.62335	4.17072	4.81174	4.06596	4.54352	4.30325	4.31275	4.18031	4.63917
7970082	3.89113	4.23265	3.80195	4.47927	4.99571	4.2964	4.42424	4.12879	4.39504	4.20986	3.83442	4.14024	4.10881	3.8937	4.00787	4.23951	4.10386	4.64289	4.07894	3.93346	4.35038	4.05209	4.41412	4.00432	3.9167	3.87788	4.27645	3.82038	4.30098	4.05943	4.00878	4.73755	4.01095	4.18719	4.51387	4.12615	4.03776	4.13079	4.03787	4.04286	4.35327	4.07165	4.50031	3.81049	4.11009	3.67259	4.35559	3.6805	3.98748
8009326	3.37121	3.55574	3.57465	4.09338	3.63052	3.58067	3.4946	3.7669	3.48615	3.83415	3.33552	3.58851	3.9133	3.67637	3.71385	3.8685	3.80842	4.23907	3.56196	3.7669	3.75521	3.64943	3.91537	3.8862	3.66721	3.94148	3.73393	3.60643	3.72795	3.53457	3.44135	4.38198	3.65854	4.21433	4.02211	3.62496	3.76401	3.65227	3.54347	3.70706	3.89914	3.44061	3.9511	3.7227	3.45842	3.58766	3.69466	3.84549	3.55316
8063601	3.61634	4.26967	3.98555	4.6098	4.83585	4.07295	4.09712	4.12955	4.5411	4.31859	3.9602	4.2538	4.0942	4.1501	4.05207	4.18165	4.20843	4.29835	3.86058	4.1841	3.9869	3.94571	4.20003	4.15326	4.09269	4.17629	4.08573	4.1781	4.19897	4.1951	3.59346	4.90631	4.56517	4.55546	4.59004	4.17606	4.1441	4.14258	4.37646	4.73443	4.55702	4.56506	4.4759	4.31736	4.35558	4.08345	4.13445	4.10979	4.42616
8085118	4.42453	4.5671	4.55738	5.03723	4.95313	4.4461	4.50491	4.40393	4.68	4.52229	4.11075	4.72833	4.65954	4.58085	4.43044	4.56031	4.48877	5.02049	4.2943	4.50846	4.40526	4.34137	4.52967	4.64914	4.63697	4.60599	4.44503	4.27506	4.38664	4.55099	4.39465	4.90171	4.39806	4.53856	4.46921	4.83682	4.38888	4.6529	4.55099	4.74325	4.40696	4.65099	4.44956	4.53344	4.34566	4.34786	4.31762	4.52416	4.35836
7904000	4.79751	4.3296	4.57154	4.46694	4.32989	4.20041	4.13993	4.40019	4.06785	4.39681	4.43545	4.09591	4.62584	4.52518	4.27913	4.22703	4.26907	4.45413	4.29032	4.26334	4.48078	4.44123	4.57219	4.45256	4.30094	4.29934	4.2711	4.38389	4.19914	4.37525	4.55235	3.83881	3.9647	4.08822	3.93207	4.08474	4.27073	4.11394	4.35912	3.93292	4.07027	4.14623	4.07886	4.23144	4.17404	4.20249	4.10053	4.276	4.48351
8113003	3.83795	4.51657	3.72288	3.75572	4.61077	4.27974	3.55343	3.74042	3.9843	4.20225	3.91741	3.95626	3.77657	3.65025	3.85965	3.68708	3.9371	4.43118	4.03567	3.48368	3.53624	3.83897	4.22455	4.04842	3.71268	3.94778	3.57411	3.82627	4.0462	3.84152	3.50421	4.07971	3.74703	3.81736	4.06871	3.84118	3.65778	4.06198	3.35285	3.78803	4.14481	3.84132	3.46559	4.0258	3.79018	3.93433	3.94249	3.84743	4.19288
8012843	4.74419	4.99322	4.84385	4.92781	4.2297	4.75657	4.76529	4.66504	4.48501	4.72079	4.82898	4.81173	4.975	4.70284	4.64945	4.73116	4.95456	4.43474	4.8102	4.85857	4.82738	4.69815	4.90474	4.76285	5.03779	4.86303	4.7457	4.94554	4.63356	4.72791	4.90001	4.52048	4.46062	4.73171	4.79504	4.94716	4.96331	4.9383	5.01838	4.73284	4.68822	4.92735	4.78642	4.86978	4.85702	4.91278	4.92686	4.92418	4.66166
8062211	4.99746	4.0589	4.26328	4.01047	4.02734	4.35806	3.99722	4.19473	4.05183	4.06043	4.85162	3.7358	4.02991	4.50673	4.23912	3.83063	4.2216	4.03882	4.42746	4.29059	4.55391	4.90224	4.43925	4.24846	4.43645	3.57803	4.22766	4.26107	4.51218	3.98926	4.38843	3.39762	3.07631	3.48288	3.5337	4.17711	3.68057	4.16748	3.67431	3.79704	3.44455	3.49041	3.84424	4.13641	4.07801	4.07522	4.43077	4.36021	3.94048
7958375	3.91404	3.98196	4.08993	4.36401	5.03805	4.28396	3.97092	4.45766	4.93074	4.29212	4.29737	3.76675	4.18953	4.68147	4.05469	4.59445	4.39307	4.90288	4.39531	4.38872	4.60247	4.50679	4.29218	4.55581	4.62246	4.30941	4.45778	4.33821	4.36959	4.41833	4.32796	3.34542	4.5723	4.93518	4.72715	3.89824	4.74956	4.4604	4.10063	4.45375	4.4011	4.01187	4.25479	4.0217	4.52376	3.85568	4.49093	4.46946	4.4018
7907847	4.40648	4.51236	4.05712	4.92749	4.62275	4.2417	4.76323	4.4902	4.66538	4.01734	4.30182	4.37288	4.7465	4.20363	4.40245	4.5844	4.2498	4.7922	4.4643	4.6162	4.25299	4.35127	4.2249	4.71148	4.38546	4.50992	4.60432	4.43118	4.19859	4.43974	4.64978	4.45204	4.10115	4.74603	4.42913	4.3204	4.83378	4.42178	4.21988	4.55739	4.69545	4.44187	5.00344	4.85447	4.01422	4.66658	4.61164	4.55297	4.48279
7972692	3.77728	4.29269	3.6798	4.51161	4.48372	3.93166	3.7521	3.87046	4.05539	3.83044	3.58875	3.92507	4.30196	4.03326	3.99741	3.98592	3.92924	4.30102	3.69767	4.13022	3.47349	3.94732	3.4684	3.94028	3.88042	4.24095	3.93418	4.3052	4.03132	3.91531	3.89827	4.57921	4.28798	4.33042	4.472	4.01073	3.90962	3.93441	3.90746	4.14701	4.65187	4.29043	4.13411	3.86509	4.1127	3.95487	4.2196	4.05712	3.8177
8052524	4.30066	4.12265	4.53187	4.6872	4.6414	4.49791	4.32452	4.5704	4.81815	4.25082	4.28946	4.65585	4.68902	4.61909	4.11174	4.21064	4.30354	4.82332	4.55729	4.58021	4.68956	4.26458	4.65839	4.67537	4.51645	4.3121	4.43052	4.6567	4.40487	4.37619	4.82901	3.20985	4.19073	3.96535	3.54588	4.35185	4.23564	4.22472	4.42873	4.36853	4.35089	4.74818	4.40938	4.58494	4.80362	4.75948	4.49794	4.77312	4.79189
8118981	3.96642	4.08708	4.11871	4.50252	4.72926	4.34602	3.55633	4.11207	4.46586	4.19798	3.88316	4.27542	4.19751	4.16453	4.31196	4.39065	4.16337	4.09958	4.05554	4.15521	3.94219	3.9491	4.29374	4.41177	4.14963	4.29015	4.08409	4.34176	4.41554	4.23784	4.06973	4.91793	4.67251	4.74691	4.35183	4.30089	4.53583	4.27606	4.62451	4.07515	4.52797	4.17264	4.08823	4.07399	4.08552	4.20128	4.26712	4.18871	4.30964
7992516	3.6759	4.01767	3.8166	3.65422	4.12669	4.22589	3.70525	3.54191	4.25899	3.90739	3.8884	3.71781	4.31711	3.87462	3.98313	4.15878	3.25266	3.61918	3.78553	3.90878	3.88858	3.62494	3.91618	3.64558	3.48861	4.00098	3.578	3.79766	3.6166	3.63298	4.40426	3.26366	3.56943	5.03924	3.9913	4.32938	4.20819	3.66	4.13288	3.3821	4.34584	3.39596	4.39256	3.68192	3.39716	3.55283	3.89856	3.76802	4.08785
7997158	4.0732	4.37954	4.53485	4.83869	5.03951	4.62783	4.37501	4.40796	4.29933	4.55351	4.31093	4.68783	4.30927	4.21659	4.55669	4.43371	4.55391	4.94906	4.36542	4.34883	4.43725	4.61728	4.45368	4.55293	4.30193	4.45896	4.40326	4.50364	4.5685	4.30546	4.18928	4.98719	4.66761	4.45403	4.75768	4.21847	4.40338	4.21961	4.43477	4.58554	4.55731	4.98982	4.46409	4.31623	4.261	4.43672	4.70139	4.39972	4.56117
7984662	4.14419	4.35782	4.16163	4.63163	4.70702	4.2503	4.04154	4.16016	4.22944	4.32562	4.0326	4.31734	4.19354	4.14106	4.1142	4.17605	4.24541	4.65943	4.09571	4.37389	4.22574	4.05066	4.23963	4.19599	4.04154	3.92883	3.99526	4.10849	4.29366	4.15689	4.01739	4.40442	4.52493	4.21308	4.40467	4.15431	4.33115	3.96411	4.09194	4.33977	4.29053	4.34859	4.38766	4.07214	4.39115	4.19504	4.30975	4.18355	4.07637
8126102	3.72331	4.23895	3.82108	4.37688	4.49238	4.45946	3.9138	4.0369	4.33978	4.37154	3.52103	3.86297	3.78444	4.28502	3.64193	4.3681	4.08086	4.42893	4.16162	3.96221	3.82861	4.18141	3.951	4.60155	4.31542	3.86103	5.04091	4.10173	4.06617	3.71074	3.64891	4.54468	4.57646	4.20086	4.51297	4.17197	3.97744	3.88952	4.574	4.28277	4.48921	4.12027	3.53041	3.65032	4.16805	3.451	4.15559	3.97125	3.94022
7952805	4.48211	3.98839	4.28299	4.51721	4.69351	4.16325	4.54016	3.82495	3.86296	4.0216	4.1002	4.47215	4.91707	4.79967	4.19315	4.70653	4.32854	4.99609	4.16247	4.21922	4.56363	4.148	4.27936	4.27762	4.38335	4.35075	4.61568	4.37963	4.55948	4.19263	4.63278	4.47746	3.81789	4.73893	4.94433	4.35186	4.56988	4.37958	4.25055	4.43404	4.81399	4.20806	4.60767	4.68041	4.4614	4.67063	4.54768	4.1618	4.24813
7924163	3.78222	3.81038	4.11351	4.75755	4.64118	3.9838	4.10479	4.11323	4.41955	4.33178	4.21553	4.3394	4.30017	4.12003	4.26706	4.12395	4.18312	4.68023	4.05896	4.28006	4.05274	3.98536	3.85993	4.60463	4.05778	4.32299	4.1256	4.25676	4.18448	4.07355	4.18984	4.33896	4.3383	4.36814	4.84914	4.03412	4.23924	4.04068	4.02459	4.12558	4.53726	4.18837	4.30694	4.0052	4.0453	4.14736	4.04296	4.14441	3.93841
7985248	3.81395	4.09011	4.1652	4.17571	4.29982	4.22382	3.82872	4.44916	4.26895	4.10227	3.75302	4.15286	4.18937	3.94688	4.13159	4.28489	4.07212	4.51754	4.41724	4.15561	3.89759	4.15143	4.24208	4.14419	4.18914	3.93831	3.7192	4.15781	4.20592	4.16549	4.06166	4.68616	4.7584	4.73474	4.35812	4.14759	4.38517	4.11013	4.17649	4.18581	4.16282	4.03073	4.21246	4.27626	3.86691	3.9751	4.17821	3.48834	4.06498
7983940	4.44948	4.36056	4.48965	4.51182	5.04136	3.95296	4.3426	4.39383	4.18329	4.16194	4.39664	4.47451	4.31708	4.60827	4.19903	4.01667	4.17955	4.55669	4.51842	4.20592	4.73046	4.53527	4.5752	4.69676	4.12801	3.89526	4.35276	4.52087	4.22017	4.1769	4.33164	3.41715	3.70073	4.18296	3.38603	4.35774	4.10324	3.87124	4.35439	3.66838	3.42287	4.10625	4.12441	4.37954	4.12376	4.50808	4.37323	4.05602	4.37111
7973377	4.10666	4.41536	4.48617	4.77037	4.7198	4.43429	4.37413	4.64852	4.5938	4.65903	4.27353	4.31431	4.5216	4.47545	4.3836	4.30672	4.64665	5.00613	4.41324	4.2743	4.10106	3.75327	4.50754	4.45939	4.44819	4.36026	4.4022	4.14127	4.38981	4.32041	4.4417	5.04138	4.8271	4.72682	5.01683	4.54788	3.8392	3.56112	4.44819	4.65515	4.97492	4.49329	4.64413	4.29459	4.31265	4.4018	4.08877	4.2201	4.31617
8015293	3.81232	3.7173	3.84541	4.80106	3.68395	3.86227	4.01671	4.10595	4.10071	4.20934	3.86968	3.99969	4.04192	4.03923	4.20362	3.98512	4.05616	4.23442	3.87891	4.10744	3.44495	3.84451	4.12567	4.04528	3.96633	4.01344	4.03529	4.20645	3.83748	3.7548	3.85553	4.20983	4.28531	4.31705	4.47675	4.1415	4.14488	4.10097	4.05502	4.19646	4.36066	4.16404	4.22443	4.07119	3.98337	3.7797	4.02763	3.80873	3.88234
7991735	4.64606	4.64791	4.57947	5.00048	4.73773	4.19722	4.54238	4.63013	4.67254	4.60082	4.28414	4.82942	4.60992	4.69133	4.73803	4.66187	4.80921	5.04219	4.62579	4.61293	4.48069	4.67697	4.65026	4.75409	4.65103	4.76919	4.55861	4.4867	4.55741	4.53948	4.35926	4.92589	4.84769	4.59298	4.48153	4.76537	4.53534	4.42469	4.45236	4.73035	4.72573	4.57751	4.69828	4.43604	4.69713	4.38954	4.5972	3.95519	4.58975
8099897	4.46575	4.65989	4.14295	4.58915	4.69412	4.04576	4.22489	4.23645	4.47439	3.95969	5.04233	4.1668	4.255	4.18825	4.00755	3.85323	4.12645	4.75094	4.46688	4.25341	4.78785	4.40913	4.50814	4.0994	4.42384	3.79392	4.86205	4.42617	4.3665	4.1437	4.62025	3.79378	3.96683	3.6264	3.57794	3.91939	4.12796	4.18765	3.90392	3.78052	3.85578	3.77075	3.57885	4.03503	3.90289	4.05508	4.41046	4.11457	4.47011
8053662	4.05052	3.83194	3.75775	4.30666	4.93442	3.81242	4.08697	4.19281	4.18665	4.34015	3.51306	4.5748	4.53157	4.07743	4.16948	4.35837	4.37278	5.04254	3.51318	4.37043	4.16241	4.11435	4.28527	3.92846	3.63881	4.82654	4.32981	4.1573	4.07787	4.1444	4.31218	4.46654	4.74265	4.16216	3.63476	3.275	3.92741	4.18493	3.69707	3.66937	3.70337	4.14599	4.02783	3.9751	4.40568	3.9511	4.27059	3.99572	4.55977
7944478	3.68849	3.95961	3.8219	4.59972	3.50066	3.69874	4.04925	3.61462	3.8806	4.02253	3.91224	4.00339	3.75418	3.92265	4.13918	3.95817	3.96133	4.73431	3.5932	3.9804	4.06679	4.03624	3.95524	4.06498	3.72312	3.97909	3.7952	3.94992	4.01376	3.9987	3.65511	3.96244	4.07046	4.53055	4.25863	3.67797	3.83139	4.14052	3.88267	3.96113	4.27188	3.76047	4.1632	4.1429	3.86021	4.02647	3.99745	4.03263	3.63251
8131349	3.70737	3.63156	4.35305	3.84057	4.37343	3.68594	4.06187	3.89912	4.37809	3.77349	4.06822	3.95308	3.91706	4.26624	4.10627	3.89558	4.06275	4.41786	4.19972	4.31213	4.05498	4.44078	4.40723	3.92824	4.19955	4.11187	3.80227	4.1179	3.91556	4.29802	4.01611	3.91183	4.09937	4.11187	4.18624	4.32195	5.04278	4.08648	4.2663	4.12304	4.17877	4.03312	3.9562	4.20339	4.33417	3.79364	4.09349	3.8663	3.72675
8001918	3.84059	3.69789	4.06183	4.32291	4.36453	4.18489	3.82396	4.01371	3.93416	4.38713	3.87457	4.26048	4.10555	3.8573	4.17005	4.03449	4.15451	4.54324	4.11874	4.08347	3.78331	4.01264	3.9955	4.14955	3.6768	4.20199	3.80086	3.84404	3.96774	3.93213	3.74415	4.39804	4.31569	4.61059	4.46542	4.18737	4.39175	4.36298	4.22321	4.20278	4.22552	4.1957	4.30155	4.17461	3.91033	4.01612	4.14809	3.87807	4.27299
7938702	4.34421	4.51608	3.76383	4.91461	5.03482	4.3702	4.22158	3.9259	4.1261	4.32272	4.15996	4.25241	4.15258	4.25241	4.07462	4.27522	4.03484	5.04355	4.2555	4.12631	4.36624	3.94161	3.82483	4.30348	3.97023	4.10486	4.47988	4.09463	4.3411	3.91006	4.15041	4.21983	4.23555	4.19741	4.48878	4.1869	4.19447	4.3333	4.15287	3.89158	4.16521	4.50707	4.31218	4.18687	4.00841	3.93611	4.08199	4.44635	4.01105
8174340	4.67773	4.38169	4.13869	4.44787	4.03052	4.07286	4.25537	4.62506	3.92838	3.90772	4.59579	4.07151	4.4629	4.79153	4.29683	3.77107	4.14211	3.54235	4.44056	4.2973	4.94263	5.04454	4.49287	4.29349	4.217	4.3057	4.2726	4.40683	4.12595	4.216	4.49237	3.39925	4.10409	3.92571	3.94563	4.24812	4.47196	4.48045	4.4254	3.7904	3.98915	4.02701	3.82206	4.43779	4.24508	4.4557	4.55805	4.48227	4.37647
8146906	3.78892	3.78327	3.63778	4.78242	5.0451	4.40581	3.48367	3.83922	4.37032	3.89839	3.89286	4.08896	3.9868	3.74109	4.24623	4.07273	3.9915	4.71915	3.64532	3.94301	3.7545	3.77541	3.84844	4.19912	3.51365	3.88842	3.94771	3.83729	3.80949	3.31151	3.94066	4.793	4.49192	4.6205	3.90611	4.01058	3.75399	3.43012	4.01472	3.96639	3.81928	3.75107	3.62469	4.06752	4.02739	3.47021	3.61407	3.96115	3.85323
8105612	5.04511	4.36452	4.428	4.23127	4.79633	4.10171	4.35966	4.18369	4.37561	4.15439	4.72133	3.78541	4.46386	4.47529	4.04034	4.26034	4.12345	4.73445	4.36808	4.45377	4.72489	4.60804	4.23688	3.74096	4.38388	3.96163	4.35375	4.21634	4.33572	4.33555	4.37224	2.95365	3.49367	4.0272	3.9524	4.34824	3.96224	4.23978	4.31694	3.87668	3.93441	4.35527	3.97908	4.29187	4.34759	4.25559	4.24373	4.52358	4.37161
8062748	4.48473	4.22305	4.24291	4.58521	4.24654	4.54523	4.23236	4.067	4.32358	4.27809	4.4254	4.25608	4.2679	4.04156	4.26381	4.16084	4.31064	4.97355	4.50579	4.15107	4.38982	4.5145	4.30971	4.24734	4.36444	4.31698	4.34227	4.24712	4.42064	4.11319	4.35651	4.19608	4.49345	4.19798	3.98074	3.88897	3.78597	4.3401	3.99818	4.16364	3.79924	4.61831	4.10999	3.97499	4.00537	4.31935	4.45934	4.16576	4.26496
8001876	5.04529	3.62428	4.6834	4.015	3.64345	3.92053	4.62936	4.35579	4.24959	4.04183	4.54604	4.03459	4.60214	4.37159	4.14597	4.17236	4.12104	3.93545	4.35561	3.95034	4.83655	4.61582	4.24571	4.35703	4.49318	4.10128	4.55627	4.38068	4.5578	4.61063	4.71939	3.0439	3.96153	3.58953	3.24859	4.24973	4.25462	3.66484	4.18177	3.70953	3.74217	3.96921	4.20404	4.15543	4.26895	4.5268	4.13205	4.4621	4.06902
7923608	2.64029	3.1847	2.78466	3.39547	3.98294	3.0893	3.02835	3.00745	3.10083	3.3869	2.85873	3.41168	3.50933	2.94871	3.31705	3.39131	3.32497	3.35202	2.89248	3.23453	3.23936	2.97244	3.08735	3.13649	2.85003	2.96958	3.16255	2.99453	3.17129	2.82217	3.20748	3.31354	2.99955	3.56569	3.31184	3.02033	3.26336	3.04866	3.20085	2.95455	3.26505	3.37839	3.17342	3.26706	3.08523	3.02609	3.09028	2.78374	2.67891
7950374	3.98865	4.19762	4.05897	4.56461	4.62821	4.08107	4.02215	4.10723	4.23623	4.3108	4.10026	4.21112	4.10033	4.25858	4.12354	4.19353	4.03986	4.62305	4.15967	4.14455	3.92707	4.06349	4.11763	4.32225	4.09843	3.9122	3.99157	4.07125	4.04419	4.18329	3.82714	4.40649	4.28764	4.37111	4.95293	4.20735	4.28226	4.23972	4.05043	4.27382	4.18689	3.96437	4.1143	4.04401	4.28801	4.14942	4.14908	4.29158	4.02558
8001750	4.03502	4.2472	4.33959	4.37905	4.48851	4.45491	4.09093	4.58508	4.36436	4.45835	4.24507	4.29054	4.16397	4.06563	4.2336	4.23872	4.27309	4.63827	4.29665	4.32161	4.10735	4.49535	4.26325	4.37426	4.25879	4.14846	4.33391	4.14946	4.31409	4.12062	4.28531	4.86919	4.63664	4.56677	4.60718	4.44357	4.46932	4.12441	4.3507	4.43165	4.37338	4.46248	4.26002	4.1913	3.91042	4.2253	4.39352	4.28617	4.24625
8038993	4.96294	4.25319	4.33768	4.69787	5.04549	3.99241	4.40046	3.9838	4.4367	4.68788	4.96034	3.99115	4.58892	4.54229	3.73047	4.3378	4.33106	4.57799	4.42564	4.71701	5.01155	4.65029	4.5834	3.97862	4.14193	4.25397	4.34896	4.87283	4.45129	4.50108	4.34265	3.4261	3.75868	4.20773	3.83348	3.86485	3.98327	4.20086	4.31534	3.83231	4.32158	4.37995	3.98824	4.15445	3.99955	4.15031	4.61738	4.53842	4.36878
7968658	4.72998	3.82646	4.37317	4.22185	4.09667	3.99117	4.18174	4.20052	4.0953	4.4279	4.38913	3.56588	4.23736	4.413	4.16452	4.18456	4.1269	4.47708	4.05786	4.2039	4.61123	4.51128	4.51001	4.54923	4.25807	3.82907	4.53587	4.37853	4.39807	4.1832	4.54079	3.7865	3.97243	3.78067	3.47126	4.07495	3.86509	4.47006	4.1833	3.75051	3.6521	3.81488	3.74136	4.15121	4.1689	4.22632	4.07837	4.39986	4.34077
8176568	4.79614	4.8546	4.4058	3.9602	4.60056	4.08098	4.06102	3.73044	4.18585	4.36843	4.02788	4.22308	3.94142	4.13566	3.92858	4.17678	4.08604	4.94952	4.40562	4.13228	4.28112	4.09527	4.3631	4.67614	4.33384	3.6343	4.73059	3.92825	3.94562	4.32605	4.35741	4.99859	4.58541	3.50294	4.09654	4.05215	4.11962	3.95514	4.38315	4.54724	4.07827	4.31595	3.9057	4.00228	3.70646	4.1801	4.37838	4.78126	4.81057
7919787	4.07443	3.29657	3.27468	4.25954	4.81492	3.81618	4.80695	3.97224	3.65146	4.46706	4.49939	4.41724	4.19537	3.38949	3.66648	3.79832	3.60868	3.98508	4.14765	3.84758	4.1006	3.63644	3.88083	3.32217	3.9357	4.14617	3.80718	3.87045	3.73749	4.53055	3.59797	2.07432	2.91279	3.85106	3.65902	4.16338	3.05405	3.64924	3.67772	4.40323	3.82054	3.98682	5.04645	3.49878	4.18242	4.39972	3.87164	3.99724	3.83361
8041745	4.655	4.58056	4.32222	4.74773	4.31658	4.31312	4.16885	4.50596	4.63577	4.67892	4.64849	4.3852	4.62011	4.51007	4.56696	4.39132	4.33156	4.17459	4.58484	4.62852	4.7032	5.04658	4.59982	4.26201	4.58484	4.45984	4.46098	4.48595	4.8614	4.51491	4.93977	4.38808	4.76773	4.50596	3.99113	4.46599	4.69643	4.51352	4.79784	4.10008	4.43567	4.11864	4.48756	4.32699	4.41797	4.54312	4.49634	4.47067	4.5974
8105146	3.58081	3.77976	3.62232	4.11689	4.32253	3.84936	3.98054	3.83514	3.5757	3.86608	3.95708	4.28799	3.90156	3.80745	4.24321	3.96826	4.24959	4.49177	3.87893	4.06331	3.81389	3.67266	3.99577	3.66222	3.72164	3.94225	4.07432	3.77154	4.1447	4.31365	3.91224	4.36148	4.4661	4.13516	4.33701	4.29508	3.86336	4.0654	4.13344	4.1762	3.88911	4.03886	4.0832	4.13256	4.18947	4.04873	3.81716	4.18643	3.84731
8024682	4.0965	4.39374	3.99601	4.51891	3.93591	4.19912	3.98541	4.12894	4.4168	4.6342	4.06966	4.66607	4.33816	4.32627	4.42701	4.2021	4.23945	4.35169	4.12406	4.12746	4.15154	4.17095	4.50085	4.39523	4.13736	4.57756	4.15305	4.2243	4.31408	4.22277	4.1525	4.9125	4.83514	4.77954	4.9857	3.95835	4.36524	4.43828	4.57892	4.5104	4.72506	4.18307	4.72011	4.30605	4.15838	3.95378	4.2819	4.43845	4.29893
8020795	4.10142	3.9427	4.03036	4.59219	5.04699	4.10313	3.86841	4.06928	4.11791	4.15814	3.94929	4.36408	4.28285	4.03557	3.97108	4.57895	4.18845	4.35163	4.03011	4.09174	4.0436	3.91357	3.69757	4.40526	4.00741	3.97501	4.04252	4.13225	4.01313	4.08067	4.2808	4.18935	4.12901	4.5143	4.7311	4.14673	4.18286	3.88928	3.91508	3.92078	4.3668	4.03674	4.0928	4.33674	4.15486	4.21276	4.25571	3.9896	4.13937
7975932	3.75901	4.54244	3.88532	4.40995	4.49326	3.75588	3.8712	4.71928	4.85354	4.17834	4.35552	3.6319	3.74434	4.04958	3.85533	4.0755	3.75462	5.04709	3.8618	3.85977	4.0846	3.91697	3.75288	4.55988	3.81959	4.27258	4.74232	3.97065	4.45893	3.88313	3.54744	4.23283	4.32322	4.47798	4.34706	4.07856	3.90106	4.09417	4.00202	4.2494	4.29612	4.42199	4.94	4.1267	4.0916	3.93528	4.39771	4.37595	4.45637
8035980	4.27904	4.56213	4.1975	4.25449	4.52101	4.43411	4.16558	4.2302	4.64729	4.51197	4.18853	4.39218	4.36241	4.54821	4.44551	4.56051	4.14687	4.67518	4.08729	4.3689	3.87615	4.03223	4.44663	4.22271	4.38907	4.77945	4.33484	4.02492	4.62411	4.41069	3.88268	5.04821	4.39688	4.58498	4.4279	4.36999	4.58234	4.37842	4.50917	4.41488	4.44656	4.44727	4.67536	4.31366	4.46199	4.21733	4.22492	4.45766	4.39598
8153930	4.24136	4.15032	4.20499	4.55934	4.98607	4.20212	4.35141	4.05066	4.19776	4.55566	4.14432	3.95241	4.17477	4.17069	4.37484	4.37247	4.20117	4.66749	4.28392	4.37682	3.94292	4.05433	3.99682	4.32945	4.34964	4.29958	4.53084	4.26237	4.10533	4.26322	4.29672	4.50571	4.31816	4.65364	4.36647	4.43821	4.41855	4.39598	3.99815	4.14262	4.63953	4.12536	4.10852	4.2732	4.53381	4.35808	4.64499	4.19463	3.93276
8009145	3.72538	3.94007	3.95401	4.31983	4.7055	4.29703	3.99698	4.05078	4.26646	4.38669	3.7965	3.88	4.22622	3.98386	4.20943	4.2987	4.13018	4.56592	4.03266	4.02658	4.01541	3.90668	4.11904	4.21764	3.96588	4.0481	4.12034	4.02173	4.12072	4.02958	3.75284	4.58	4.62567	4.7489	4.31506	4.07896	4.26146	3.89489	4.02055	4.35449	4.43337	4.09766	4.35564	4.11191	3.83777	3.90718	4.07171	3.90481	4.02179
8052250	4.78629	4.82655	4.32815	4.59067	5.04892	4.49117	4.5522	4.36625	4.29069	4.50775	4.44419	4.54709	4.77628	4.67302	4.33676	4.28635	4.36333	4.93619	4.49529	4.49381	4.99774	4.36023	4.53247	4.29886	4.73952	4.43705	4.79975	4.58082	4.62203	4.60073	4.76453	3.61493	4.18347	3.73231	4.0076	4.25346	4.13563	4.33801	4.38702	4.49569	3.97227	4.15942	4.18452	4.413	4.55719	4.57765	4.59065	4.52281	4.1117
7903851	3.45862	3.64457	3.72266	3.85657	4.10646	3.3962	3.55179	3.69092	3.3392	3.70823	3.77176	3.58868	4.00337	3.52955	3.66234	3.66592	3.91997	3.79232	3.66738	3.45971	3.39265	3.60367	3.35291	3.8975	3.79091	4.18465	3.65615	3.6349	3.89506	3.37161	3.32824	4.38863	4.08407	4.20257	4.0389	3.76859	3.71537	4.00676	3.6385	3.55877	4.00275	3.71537	3.80327	3.61643	3.77254	3.71052	3.63582	3.60194	3.38921
8174820	4.90189	4.41768	4.87232	4.715	4.06919	4.31939	4.8782	4.47461	4.42515	4.67849	5.03188	4.77154	4.70174	4.6709	4.58637	4.33067	4.77098	4.54948	4.9083	4.67085	4.72142	5.04921	4.75155	4.13788	4.56847	4.60343	3.85545	4.75982	4.35311	4.7668	4.78726	3.55459	4.05453	4.36413	4.27986	4.95339	4.38361	4.62504	4.89098	4.22813	4.20032	4.70616	4.72427	4.50309	4.68754	4.70542	4.87278	4.82934	4.49078
8073022	4.63464	4.00605	4.53248	4.925	4.66334	4.52068	4.46763	4.28244	4.51875	4.38523	4.4127	4.07396	4.55356	4.78617	4.45324	4.79375	4.55341	5.03295	4.46471	4.4621	4.67273	4.43941	4.54869	4.62994	4.43663	4.58417	4.57454	4.62957	4.58242	4.48777	4.49925	4.79934	4.75295	4.48727	4.45642	4.40379	4.27782	4.15718	4.5298	4.82131	5.04959	4.3394	4.54909	4.64342	4.52972	4.35093	4.61464	4.63204	4.6329
8093219	3.84773	4.428	4.44728	4.35416	4.55831	4.47154	4.00204	4.42935	4.36367	4.4771	4.30156	4.25223	4.39711	4.57062	4.27046	4.67762	4.44396	4.40872	4.48021	4.49945	4.41283	4.46909	4.3236	4.63757	4.42933	4.40733	4.32794	4.27966	4.10774	4.40474	4.37863	4.6959	4.63119	4.63689	4.08952	4.10889	4.65345	4.40468	4.62667	4.17701	4.49829	4.09413	3.9974	4.31404	4.30084	3.97446	4.16353	4.49698	4.34404
7897953	4.28054	4.33984	4.37096	4.32823	4.41645	4.63797	4.56181	4.44136	4.09126	4.15764	4.68105	4.37562	4.16741	4.33773	4.3292	4.74509	4.18316	4.12445	4.39614	4.3941	4.33093	4.5518	4.48701	4.38787	4.28311	4.78681	4.77018	4.37313	4.54253	4.3673	4.01355	4.86435	4.62576	4.70666	4.15722	4.43975	4.42324	4.45554	4.57899	4.51523	4.33697	4.39121	4.34722	4.49925	4.42547	4.66005	4.36173	4.49336	4.40391
8005626	4.28054	4.33984	4.37096	4.32823	4.41645	4.63797	4.56181	4.44136	4.09126	4.15764	4.68105	4.37562	4.16741	4.33773	4.3292	4.74509	4.18316	4.12445	4.39614	4.3941	4.33093	4.5518	4.48701	4.38787	4.28311	4.78681	4.77018	4.37313	4.54253	4.3673	4.01355	4.86435	4.62576	4.70666	4.15722	4.43975	4.42324	4.45554	4.57899	4.51523	4.33697	4.39121	4.34722	4.49925	4.42547	4.66005	4.36173	4.49336	4.40391
7907053	3.72816	3.92965	4.01218	4.10727	4.21013	3.88373	4.0064	3.84525	3.92521	4.00203	4.01865	4.17952	4.14507	3.92771	4.14849	4.06806	3.92146	4.18095	3.94738	4.07824	3.76813	4.05149	3.93234	4.13925	3.86563	4.22444	3.72629	4.21897	3.94891	3.86523	3.80689	4.49093	4.19968	4.63751	4.47783	4.25948	4.06563	3.96032	4.08908	4.13897	4.3932	3.70574	4.02033	3.98999	4.2083	4.04826	3.8756	4.00898	4.03136
8030838	4.15511	3.75452	3.91804	4.31044	3.65154	3.81895	4.24674	4.07363	4.03182	4.12389	3.53885	4.07887	4.1958	4.20055	4.11637	4.30174	3.66541	4.67924	3.77236	4.10844	4.0137	4.36663	4.20463	4.31644	4.18187	3.98699	4.10943	4.121	4.0992	3.95376	3.71666	4.21246	3.62296	4.69352	4.54494	4.45725	4.46104	4.25248	4.1794	4.1081	4.45221	4.23584	4.20259	4.71525	4.13131	3.92369	4.31047	3.82347	4.34106
8084035	5.05066	4.23242	4.1916	4.26178	4.92376	3.86478	4.22	4.00431	4.13612	4.00934	4.70875	3.98506	4.55003	4.37258	4.04342	4.13835	4.3038	4.17679	4.25525	4.30027	4.65407	4.37894	4.38787	4.23418	4.26971	3.99811	4.43549	4.10276	4.13682	4.39996	4.49737	3.5819	3.71559	3.79778	3.60775	3.82181	4.12388	4.27414	3.87807	3.99385	3.92584	4.03374	3.92317	3.92054	4.40131	4.07805	4.19326	4.5111	4.42175
8164967	4.35294	4.27792	4.2623	5.01301	3.94658	4.28437	4.07016	4.78999	4.41198	4.48322	4.25374	3.9776	4.36184	4.43907	4.14982	4.15851	4.15217	4.77677	4.33505	4.221	4.09332	4.35765	4.61339	4.42106	4.44419	4.41995	4.15441	4.40867	4.10327	4.09676	3.98496	4.87274	4.97833	4.06754	4.64984	4.49002	4.79539	4.98697	4.31212	4.588	4.12609	4.21154	4.40385	4.36062	4.24914	4.50622	4.73525	4.1649	4.31179
8103092	3.99569	4.04138	3.86856	4.4487	4.87212	4.25128	3.82929	4.23254	4.40868	4.51691	3.92467	4.47388	4.24693	4.09142	3.98966	4.23978	4.13077	4.63882	4.00306	4.0582	3.7742	4.36268	4.32427	3.97046	4.23605	4.29811	4.02174	4.09373	4.16103	4.21277	3.61082	4.89525	4.219	4.65369	4.60917	4.2915	4.27773	4.40908	4.06775	4.38684	4.50229	4.48707	4.13892	4.07334	4.08547	4.02827	4.10714	4.11102	4.10859
8136179	4.76721	4.01673	4.38391	4.34107	5.05098	4.2282	4.62599	4.09991	4.27066	3.71488	5.01903	4.01415	4.23111	4.04279	3.93554	4.42385	4.5225	3.99225	4.04677	3.83663	4.50863	4.27422	4.47948	3.97591	3.92013	3.74727	4.26897	3.703	4.02134	4.33008	4.77229	2.57181	3.21806	2.73302	2.80534	3.15729	3.17167	3.66086	2.84824	3.3669	3.72669	3.67773	3.85571	4.13952	4.02747	4.19733	4.10259	4.2554	4.20737
8038305	3.62813	4.00088	3.77469	4.09429	5.05107	4.1846	3.81547	4.18669	4.02687	3.72591	3.90717	3.99338	4.08241	3.56899	3.79575	3.89677	4.16212	4.53988	3.67997	3.6797	3.92244	3.62428	4.06088	4.06957	3.57781	3.75784	3.62054	3.99896	4.12152	3.95175	3.49447	4.11955	4.19886	4.1124	3.8396	3.92658	3.80133	3.59421	3.82664	4.27474	4.21698	3.49481	4.08898	3.62547	3.83763	3.75166	3.99865	3.7856	3.91391
8155501	3.79769	3.99127	4.3342	4.45553	4.41905	4.36661	4.29856	4.17205	4.03602	4.23907	4.03444	4.34636	3.88979	4.1099	4.1823	4.28665	4.24353	4.58223	4.15897	4.30509	4.10761	4.29872	4.22922	4.15753	4.06843	4.56413	4.23001	4.02965	3.91282	4.19548	3.9321	4.29163	4.14817	4.49093	4.36481	4.39559	4.08987	4.30859	4.17726	4.42032	4.42751	4.42612	4.29425	4.46918	4.3599	3.87028	4.25613	4.2713	4.28273
8108174	4.55124	4.34223	4.82242	4.4152	4.85223	4.25885	4.5286	4.21615	4.37853	4.31751	4.89591	4.0999	4.61769	4.63716	4.3848	4.50593	4.46598	4.64968	4.74971	4.44684	4.74357	4.6731	4.60229	4.36689	4.42832	4.32384	4.74067	4.59168	4.56139	4.46049	4.69121	4.06809	4.54698	4.10393	4.11002	4.12793	4.3877	4.59806	4.81363	4.60755	4.52518	3.81764	4.17781	4.5524	4.64568	4.57361	4.75362	4.93075	4.60335
8166355	4.62837	4.40657	4.66369	4.71448	4.31359	4.47447	4.39907	4.38205	4.53407	4.29684	4.20121	4.38028	4.78406	4.72224	4.38663	4.61169	4.34	5.05113	4.51569	4.54985	4.44509	4.88884	4.72066	4.34194	4.26778	4.31701	4.32067	4.59321	4.19554	4.52371	4.53602	4.18458	4.39095	4.6544	4.59994	4.62111	4.57114	4.47565	4.33296	4.10324	4.68214	4.43089	4.14493	4.42483	4.65303	4.49405	4.38653	4.37265	4.83865
7938076	4.00993	4.02518	4.21947	4.72487	4.94543	4.16042	4.15368	4.26398	4.24008	3.99145	4.19468	4.05985	4.26728	4.28325	3.95077	4.44858	3.86332	4.77698	4.22991	4.58721	4.19292	3.95124	3.8033	4.12629	4.09201	3.70389	4.22301	4.16962	4.07949	4.19161	4.30574	4.03258	4.31079	4.68792	4.77804	4.50225	4.40972	4.05207	4.3615	4.16853	4.58704	4.01279	4.66686	4.44704	3.9015	4.26184	4.49021	4.09333	4.19648
8144281	4.00089	3.76716	3.80822	4.20416	4.49903	3.80822	3.86625	3.81737	4.07013	3.88663	3.5603	3.82053	3.97558	3.93851	3.73891	3.75798	3.99508	4.29735	3.86676	4.183	3.7122	3.93313	3.97546	3.83093	3.8054	3.85288	4.03812	3.93626	3.73167	3.87486	3.9126	4.09964	3.77248	4.10768	4.20113	3.87232	4.13948	3.91728	3.96023	4.04608	4.19388	3.94526	3.87537	4.05713	3.96901	3.7977	3.86616	4.01448	4.24883
7928401	4.65052	4.20149	4.37782	4.30381	4.31672	4.50313	4.60281	4.12082	4.40356	4.558	4.88095	3.90173	4.328	3.97975	3.95267	4.18763	4.38368	5.05206	4.05582	4.01929	4.34056	4.4968	4.2091	4.26575	4.23472	4.21048	4.52668	4.14908	3.93553	4.42533	4.69894	4.50487	4.33155	3.50805	3.52874	3.76995	3.62571	3.96669	3.83769	4.04566	3.94632	4.35934	3.83858	3.98119	3.99577	3.90752	4.07936	4.30083	3.89186
8065880	4.09507	4.5599	4.30892	4.4668	4.45569	4.51079	4.32301	4.57174	4.48748	4.43623	4.06005	4.76936	4.46211	4.3001	4.39627	4.39302	4.40824	4.47018	4.32491	4.18143	4.07683	4.41239	4.32285	4.25036	4.29419	4.50397	4.30265	4.27583	4.59537	4.43768	4.06113	4.81197	4.84185	4.92679	4.51594	4.44425	4.51388	4.26329	4.55163	4.57991	4.6736	4.67734	4.62447	4.44425	4.59204	4.34082	4.13118	4.44219	4.30081
8137863	4.02523	4.10464	4.16888	4.40411	5.05235	3.98372	4.26475	4.10985	4.34848	3.77196	3.8802	3.68332	4.20861	4.02638	4.10817	4.14541	4.14155	4.55728	4.16053	4.35446	4.14371	4.56019	4.17016	4.05628	4.01413	3.97818	4.05799	4.30736	4.01728	4.2741	4.17623	3.85096	4.31079	4.46253	4.04549	4.28491	4.29037	4.04549	4.03915	4.41968	4.3721	4.20039	3.75797	4.20272	4.1866	4.27435	4.30893	4.12537	4.28836
8177635	5.05248	4.70518	4.55787	4.34721	4.33277	4.55275	4.60461	4.5093	4.24288	4.31155	4.90192	4.24969	4.59082	4.87284	4.56569	4.40102	4.57712	4.40868	4.53781	4.41396	4.75793	4.80726	4.54098	4.20851	4.383	4.23513	4.56371	4.62351	4.35341	4.49546	4.3705	4.33381	4.20281	4.42214	4.08541	4.63169	4.1693	4.37778	4.47626	4.38253	4.25482	4.44531	4.32262	4.46138	4.46123	4.63808	4.50212	4.58741	4.67033
8030220	3.74292	4.00117	3.75214	4.41609	4.54063	4.18982	4.06651	3.98451	3.95171	4.03158	3.78535	4.02343	4.07463	3.88631	4.06934	4.21525	3.89919	4.55124	3.78699	4.05521	3.93762	4.02709	3.99435	4.04632	3.80409	4.05169	3.95797	4.00677	4.01374	3.59799	3.75233	4.56544	4.38769	4.57758	4.36496	4.30646	4.13476	3.7637	4.0645	4.04762	4.37375	3.88481	3.94277	3.90336	4.05169	3.72487	3.83011	3.93576	3.88706
7930919	4.71856	4.14293	4.97296	4.69516	4.33926	4.59312	4.49626	4.53563	4.50835	4.77565	4.59652	4.19454	4.53374	4.64969	4.52033	4.85807	4.83362	4.29551	4.52942	4.59976	4.57636	4.63311	4.67625	4.34067	4.57509	4.45692	4.40507	4.56514	4.52683	4.27136	4.75955	4.95249	4.54804	4.52632	4.59955	4.29228	4.65245	4.61795	4.6173	4.826	4.60476	4.33715	4.6086	4.38382	4.98406	4.65701	4.6858	4.70469	4.54149
8012326	3.90346	3.95731	3.96147	4.42606	4.04118	4.24901	3.98231	4.03506	3.93748	4.22302	3.93293	4.24336	4.31818	3.96216	4.27806	4.19544	3.87617	4.35566	3.92718	3.97927	3.84102	3.86425	4.0405	4.16589	4.07501	4.097	4.07245	4.09504	3.97406	3.88095	3.77093	4.42808	4.07877	4.6911	4.4116	4.23357	4.40413	3.9687	4.17826	4.1714	4.38642	4.22606	4.23953	4.26621	3.96661	4.10789	4.02235	4.14	4.11137
8112337	5.05363	4.25328	4.43756	4.1867	3.91745	3.83048	4.35709	4.47804	4.08603	4.52227	4.87507	3.59412	4.47137	4.17765	3.88332	3.80591	3.90972	4.63061	4.08614	3.98325	4.52142	4.20907	4.13742	3.55242	3.90686	3.97017	4.14771	4.16352	4.1802	3.81916	4.4344	3.01661	3.71753	4.13108	3.56918	3.56231	3.90099	3.72497	4.11794	3.80105	3.74872	3.46247	3.54586	4.20804	4.0159	3.74408	4.26884	4.18523	4.31859
7943605	4.58232	4.09305	4.23551	4.11945	4.72968	4.29161	4.3331	4.05041	3.821	4.52462	4.84014	3.7939	4.4096	4.30174	4.08416	4.0058	4.18402	4.55779	4.26004	3.99927	5.0538	4.41087	4.00649	4.19053	4.3572	4.06297	4.19615	4.11086	4.64832	4.29902	4.48273	3.74294	4.08049	3.86449	3.99919	4.19803	4.0701	3.85108	3.84157	3.99673	3.85485	3.55253	3.83183	4.15742	4.13012	3.91322	4.64258	4.31718	4.37577
8163960	3.52899	3.89124	4.02625	4.13496	3.871	4.21362	3.88305	4.00035	3.72176	4.24096	3.82973	3.95165	4.12383	4.06509	4.35967	4.04235	3.92981	4.60266	3.83533	4.10172	3.89573	4.37131	3.95606	4.11865	3.9437	4.25545	3.57818	3.95712	3.96136	4.04911	4.04852	4.41887	4.25418	4.76895	4.89341	4.08383	4.26681	4.02022	3.92068	4.0556	4.39301	3.70625	4.26073	4.07466	4.37361	3.9072	3.91328	3.7107	3.80173
8066489	4.02164	4.0697	4.48896	4.52652	4.90304	4.35003	4.77426	4.48553	4.62684	4.55041	4.44104	4.27007	4.57031	4.53403	4.84049	4.58091	4.23331	4.56257	4.78826	4.29448	4.38129	4.50122	4.3812	4.5197	4.63987	4.34488	4.46623	4.71766	4.59085	4.49787	3.62909	4.65714	4.63684	5.01533	5.05385	4.50344	4.53297	4.27552	4.42001	4.20611	4.77397	4.7773	4.69226	4.50675	4.6505	4.24899	4.54862	4.36415	4.26488
7906194	4.12603	4.33543	4.31959	4.64865	4.87641	4.26673	4.11797	4.3096	4.32957	4.25722	4.22668	4.33708	4.62096	4.22024	4.47037	4.81203	4.27352	4.6168	4.36042	4.33804	4.26507	3.9606	4.22393	4.5212	4.12028	4.34946	4.68156	4.5003	4.27131	4.30341	4.48177	4.52408	4.45018	4.836	4.72445	4.45185	4.54433	4.45534	4.29727	4.29323	4.4439	4.26095	4.41863	4.50628	4.3124	4.50078	4.38451	4.41944	4.29242
8174972	4.10827	4.01484	4.05302	4.40724	4.84131	4.25433	4.06306	4.29253	3.88906	4.34107	3.72198	4.59511	4.27437	4.0102	4.31137	4.58113	4.19253	5.05458	4.29491	4.34857	4.26835	4.11963	4.27331	4.28827	4.22744	4.33274	3.92853	3.99223	4.36922	4.10844	4.15479	4.70383	4.25983	4.63841	4.84755	4.1082	4.4606	4.50478	4.29781	4.46482	4.65483	4.38865	4.43784	4.37189	4.39634	4.09383	4.5263	4.15044	4.06592
8175724	4.19338	4.07606	4.29845	4.60575	5.01876	4.26686	4.2124	3.95735	3.98205	4.36554	4.24353	4.27804	4.73025	4.23215	4.30703	4.45819	4.30942	4.78728	4.33744	4.30683	4.27262	4.08824	4.2336	4.69469	4.21057	4.19756	3.85195	4.26122	4.18991	4.13257	4.09546	4.4228	4.52344	4.59325	4.59155	4.31371	4.19942	4.26775	3.98751	4.67014	4.49997	4.26805	4.46406	4.2283	4.60674	4.30534	4.43306	4.23083	4.41905
7920100	3.80919	4.08921	4.05388	4.17077	4.41782	4.40639	3.64773	3.53306	4.15839	4.28011	3.97384	4.09187	4.10453	3.85232	4.21604	4.155	3.94974	4.32415	3.87968	3.91918	3.91861	4.11528	3.94313	4.18794	4.04474	3.95251	4.40651	3.8723	3.91722	3.67752	3.92933	4.33104	4.25771	4.24916	4.3456	3.74292	4.24596	4.30332	4.05722	4.52246	4.10863	4.56547	4.11291	3.92909	4.11215	3.92754	3.93644	3.84744	4.32613
8026712	4.30927	4.70998	4.53042	4.76325	4.58818	4.49827	4.37975	4.32957	4.65518	4.41592	4.06299	4.23326	4.22452	4.35768	4.44109	4.3679	4.57766	4.43849	4.18653	4.40642	4.12828	4.25459	4.34135	4.87907	4.27224	4.67127	4.63724	4.3457	4.31373	4.33022	4.06479	4.78613	4.87532	4.68287	5.05543	4.62725	4.72147	4.52053	4.69512	4.64306	4.81026	4.48203	4.5349	4.53649	4.73073	4.34851	4.42229	4.49091	4.51127
7954071	3.96831	4.33141	4.2208	4.51869	3.68417	4.33141	3.90004	4.2547	4.43275	4.49303	4.01117	4.28033	4.19881	4.14378	4.09703	4.33369	4.12879	4.16947	4.10471	4.16679	4.28612	4.42976	4.56106	4.31297	4.21654	4.41898	4.20888	4.28195	4.33141	4.13714	3.74677	5.05589	4.57926	4.78229	4.56714	3.9967	4.62917	4.17135	4.42388	4.58346	4.30722	4.72723	4.41197	4.33299	4.38962	4.09429	4.27391	4.16671	4.32977
7988426	4.83082	4.48451	4.18897	4.93981	5.03744	4.64442	4.24436	4.69631	4.42196	4.58633	4.59457	4.41527	4.81814	4.64115	4.60282	4.38257	4.57049	4.89721	4.6495	4.47806	4.67774	4.99922	4.7771	4.46709	4.6089	4.53049	4.40199	4.37864	4.23278	4.28074	4.91327	4.55946	4.53562	4.57283	4.49676	4.16782	4.60507	5.02724	5.02388	4.5655	4.56691	4.21005	4.41369	4.30686	4.50552	4.53961	4.57617	4.73633	4.72795
8016444	4.47841	4.52903	4.44044	4.59642	4.4075	4.36276	4.36052	4.52123	4.66649	4.89425	4.38842	4.70346	4.3935	4.49492	4.50169	4.73561	4.48258	4.65921	4.36426	4.52269	4.55428	4.72471	4.61983	4.45818	4.3855	4.80327	4.54119	4.45642	4.51597	4.6432	4.58063	5.05601	4.86733	4.95835	4.80432	4.43117	4.51371	4.25099	4.50566	4.64936	4.74472	4.1441	4.44601	4.67623	4.55199	4.41496	4.61637	4.71014	4.57213
8044791	4.08858	4.51617	4.2812	4.82652	4.78076	4.40841	3.96632	4.24234	4.22724	4.44189	4.2024	4.01467	4.59217	4.38645	4.38806	4.389	4.30743	4.80165	4.29298	4.18555	4.10401	3.7169	4.08786	4.57937	4.28008	4.1722	4.36785	4.34103	4.27286	4.38287	4.22407	5.01904	4.61894	4.80972	4.35629	4.51076	4.34461	4.48049	4.25451	4.4653	4.41495	4.30556	4.45069	4.31794	4.34098	4.56495	4.28402	4.50012	4.44769
8001680	4.34414	4.0288	4.7022	4.70862	4.95287	4.44272	4.51039	4.55822	4.8929	4.69941	4.08125	4.22328	4.62527	4.40235	4.41869	4.67168	4.1802	4.83912	4.42454	4.40452	4.39237	4.49987	4.5393	4.24005	4.25722	4.50156	4.98891	4.54632	4.60518	4.60759	4.28722	5.05612	4.70172	4.7641	4.56001	4.65302	4.65985	4.41993	4.30876	5.05315	4.81871	4.67172	4.61051	4.53982	4.76519	4.44359	4.48824	4.47315	4.35241
8089015	4.21148	4.68428	4.88307	4.01025	3.49799	4.90808	4.64479	4.62336	4.38496	4.19478	4.18108	4.07722	4.10303	3.6351	3.87909	4.12691	4.87749	3.87692	3.88702	3.32485	4.36296	4.65551	3.86834	4.15502	4.20425	4.26955	4.59082	3.88501	4.03719	3.83467	3.94971	4.52628	3.79299	3.86466	4.06789	4.04757	3.72254	3.75172	4.09205	3.88815	3.95438	4.73	4.2829	3.70962	4.42109	3.692	3.91514	3.74758	3.18618
8005753	4.19085	4.3003	4.41779	4.6041	5.04395	4.43654	4.64653	4.19884	4.13356	4.47668	4.52764	4.47094	4.63499	3.64556	3.75752	4.08482	4.10622	4.9138	4.24727	3.91603	3.56425	4.01313	4.13384	4.73562	4.33645	4.06437	4.50582	4.13634	4.11469	4.50133	4.15132	4.7081	4.66549	3.68087	3.65795	3.95028	3.4611	4.32979	3.21785	4.46695	3.41885	4.60834	3.81587	3.85252	3.67855	3.91893	4.4431	4.58594	3.84337
8084921	4.00371	4.05244	4.25994	5.05656	4.43035	4.11873	4.41759	4.19388	4.44588	4.25544	4.12973	4.24081	4.22099	4.08614	4.50504	4.26089	4.11695	3.98247	4.17689	4.09366	4.19488	4.02442	4.70119	4.39604	4.38658	4.36555	4.35273	3.87933	4.4391	4.29495	3.81692	4.11796	4.08267	4.22747	4.62406	4.54896	4.20476	4.53468	4.28621	4.43997	4.44078	4.2238	4.26625	4.2609	4.02794	4.08121	4.32421	4.22637	3.80472
7925444	3.9979	4.24378	3.60323	4.8804	4.48628	3.63069	4.31098	4.02093	4.03772	3.77431	4.00328	4.49495	4.23678	3.29358	3.84757	3.61597	3.77477	4.78728	4.38392	3.47737	3.77554	3.69615	3.9485	3.51884	3.89662	3.47607	3.7673	3.477	4.06884	3.90322	4.03226	2.17398	3.04134	3.56269	3.36329	4.64032	3.5732	3.94153	3.95705	3.59661	3.02831	4.20432	3.98356	4.55527	3.95562	4.6808	4.46423	3.96946	3.83727
7934050	4.73604	4.75153	4.556	4.82059	5.0493	4.3075	4.57957	4.62601	4.37798	4.31763	4.85935	3.96466	4.71177	4.7842	4.59312	4.5732	4.60388	4.72113	4.74524	4.86508	4.90641	5.05692	4.61245	4.85165	4.69539	4.71896	4.5185	4.50827	4.7786	4.77036	4.70006	3.87682	4.21574	3.97081	4.08556	4.67305	4.45304	4.65224	4.51592	4.35384	4.31249	4.55848	4.33451	4.49804	4.66564	4.7336	4.70103	5.02257	4.6705
7924888	4.35397	4.97796	4.40535	4.59336	4.60884	4.67767	4.62518	4.52325	4.79561	5.05721	4.26854	4.70907	4.74558	4.6759	4.48794	4.25279	4.36935	4.98889	4.37947	4.51802	4.73349	4.52732	4.24537	4.50653	4.61594	4.77127	4.44388	4.34951	4.37681	4.4874	4.73716	4.77802	4.6037	4.65439	4.47548	4.38316	4.38661	4.43265	4.60422	4.60907	4.42579	4.58019	4.43604	4.39758	4.78578	4.09845	4.49034	4.22466	4.23538
7923628	3.59255	3.96119	3.81293	4.43279	4.40356	3.94008	3.72656	3.85706	4.03046	4.01404	3.65	3.81841	4.06109	3.93625	3.86232	4.18862	4.0712	4.08586	3.7859	4.0199	3.95637	3.98748	3.80917	4.36178	3.76031	4.09483	4.05817	3.78589	3.94655	4.06055	3.65113	4.65221	4.31063	3.89207	4.66507	3.90347	4.07003	4.32713	4.02877	3.76978	4.20229	4.0116	3.97344	3.93579	3.72821	3.9231	3.80852	3.99429	3.81746
7965150	3.49354	3.30383	3.94797	4.31061	3.21391	3.5223	4.44486	3.97696	3.7872	3.19807	3.92343	4.67517	4.28692	4.10465	3.98896	3.79371	4.06167	4.25827	4.64315	3.88239	4.23763	4.14556	4.05876	4.47179	4.52413	3.66973	4.18366	4.30839	4.4163	4.41767	4.44925	1.77779	3.33627	3.14143	2.9423	4.15015	3.55178	4.25203	3.68078	3.90417	3.4776	4.2136	4.4172	4.62561	3.84814	4.81862	4.26092	4.75715	4.25239
7946011	3.41963	3.32599	3.82639	4.22378	4.38736	3.73092	3.75194	3.34098	3.58743	3.7666	3.39017	3.62091	3.9545	3.67308	3.5975	4.05558	3.53062	5.05762	3.74624	3.72279	3.89898	3.64801	3.63288	3.74723	3.8324	3.79906	3.70871	3.62745	3.61804	3.86071	3.24135	3.91538	3.65757	4.20257	4.11274	3.74068	4.16683	3.81083	3.92147	3.84995	3.95938	3.64974	3.9819	3.68941	3.51151	3.49119	3.64192	3.52568	3.89568
8001464	3.46577	3.31424	3.08418	3.80266	3.86865	3.44028	3.35994	3.17396	3.30029	3.25047	3.03659	3.88094	3.44145	3.40272	3.49324	3.73595	3.15936	4.40946	3.35593	3.53652	3.31046	3.25743	3.84616	3.36792	3.01075	3.47481	3.66078	3.41057	3.31303	3.63775	3.3191	3.77993	3.6857	4.23351	4.03026	3.13695	3.50444	3.57761	3.43542	3.48423	4.11978	3.021	3.65768	3.68569	3.54182	3.36763	3.1327	3.28393	3.61047
8061406	3.83978	4.24323	4.20677	4.31921	4.51999	4.0501	4.03012	4.14099	4.08029	4.22062	4.06484	4.3078	4.55015	4.4262	4.26998	4.57462	4.07737	4.83913	4.2405	4.33739	4.11578	4.00911	4.23917	4.07818	4.02134	4.28754	3.91236	4.17186	4.28171	4.05519	4.22443	4.71765	4.50512	4.84253	4.42902	4.05026	4.43508	4.21299	4.41038	4.31524	4.73689	4.37449	4.52618	4.50176	4.28884	4.45535	4.17537	4.27028	3.9544
8092640	4.81084	4.18119	4.47578	4.36328	5.04805	4.22095	4.58098	4.42209	4.21046	4.89808	4.75535	4.32168	4.8623	4.50768	4.24518	4.33264	4.19324	5.05857	4.70287	4.38306	4.69027	4.58771	4.64822	4.24064	4.35092	4.32469	4.30009	4.69545	4.43251	4.34081	4.81125	4.35245	4.39112	4.35492	4.33155	3.80555	4.33203	4.16735	4.41335	4.50713	4.14607	4.727	3.83734	4.72762	4.26896	4.77828	4.75852	4.43334	4.38276
8024885	3.97862	4.16516	4.33075	4.55756	4.18761	4.71858	4.08535	4.4155	4.71078	4.52135	4.03158	4.11748	4.38744	4.25217	4.41454	4.27727	4.33075	4.8473	4.16755	4.26459	3.96837	4.23492	4.21864	4.22958	4.09371	4.73072	4.29628	4.29318	4.16888	4.03987	4.11268	4.59071	4.62265	4.85646	4.79	4.56147	4.32466	4.22509	4.63924	4.59863	4.36765	4.21935	4.15228	4.20066	4.1146	4.08624	4.32171	4.06402	3.98948
8029399	5.05888	4.00261	3.87674	3.94629	4.50729	4.04192	3.99247	4.09663	4.02769	4.27126	4.2718	3.59138	4.56187	4.28933	4.0567	4.20685	3.96786	4.2966	3.9927	4.35854	4.70633	4.46159	4.20735	3.87705	3.88694	4.10975	3.93601	4.39233	3.96289	3.77593	4.03046	3.5778	3.70594	3.94728	3.8116	3.80705	3.77395	3.96665	3.92238	3.56197	4.1776	3.76939	4.06151	4.26179	4.26523	4.3433	4.12397	4.21042	3.96666
7981215	3.90196	4.32636	4.2089	4.33398	4.79392	3.79121	3.96431	4.18959	3.05373	3.05857	3.70522	3.82848	4.02563	3.42632	4.09045	4.02037	3.81747	4.05561	4.70607	3.54713	4.38436	3.58565	3.21363	4.32759	4.34425	3.27951	4.60809	3.80692	4.40807	3.97528	4.07094	3.20566	3.47779	4.2117	4.36851	4.51022	3.45894	4.16071	3.90313	4.13759	3.4176	3.84918	4.40516	3.92983	4.34742	4.15138	4.09061	4.40108	4.59688
8103483	4.36479	4.15805	4.63768	4.81156	5.05906	4.51642	4.64942	3.75007	4.25087	3.68889	4.27958	4.37697	4.47075	4.28089	4.14738	3.67511	4.04	5.05285	4.15451	4.25736	3.69261	3.8937	3.53279	4.41074	4.43713	4.26972	3.96011	3.53889	3.40555	4.34625	3.4116	4.45505	3.96795	3.36722	3.69745	4.5725	4.21782	4.47187	4.06736	3.98625	4.02647	4.24253	4.40638	4.23978	3.26445	4.40743	4.39617	4.23998	3.8322
8113344	4.36479	4.15805	4.63768	4.81156	5.05906	4.51642	4.64942	3.75007	4.25087	3.68889	4.27958	4.37697	4.47075	4.28089	4.14738	3.67511	4.04	5.05285	4.15451	4.25736	3.69261	3.8937	3.53279	4.41074	4.43713	4.26972	3.96011	3.53889	3.40555	4.34625	3.4116	4.45505	3.96795	3.36722	3.69745	4.5725	4.21782	4.47187	4.06736	3.98625	4.02647	4.24253	4.40638	4.23978	3.26445	4.40743	4.39617	4.23998	3.8322
8114207	4.36479	4.15805	4.63768	4.81156	5.05906	4.51642	4.64942	3.75007	4.25087	3.68889	4.27958	4.37697	4.47075	4.28089	4.14738	3.67511	4.04	5.05285	4.15451	4.25736	3.69261	3.8937	3.53279	4.41074	4.43713	4.26972	3.96011	3.53889	3.40555	4.34625	3.4116	4.45505	3.96795	3.36722	3.69745	4.5725	4.21782	4.47187	4.06736	3.98625	4.02647	4.24253	4.40638	4.23978	3.26445	4.40743	4.39617	4.23998	3.8322
8101253	3.58864	3.54163	3.69061	4.25317	4.54273	3.93979	3.41341	3.4383	3.70705	3.6734	3.3771	4.11646	4.02012	3.88093	3.94563	3.84263	3.86775	4.18916	3.69426	3.70317	3.82411	3.5137	3.754	3.91412	3.48714	3.98677	3.53226	3.67846	3.40118	3.67021	3.8813	4.29553	3.92372	4.28795	4.61695	3.99469	4.12887	4.23775	3.68516	3.55463	4.19086	4.03837	4.42433	4.0096	3.76195	3.48147	3.4517	3.72149	3.82678
8063209	2.61878	3.27698	3.44535	3.40554	4.03337	3.20208	3.2972	3.5439	3.69876	3.13936	3.0525	3.28346	3.62202	3.51629	3.46534	3.59194	3.73266	3.69548	3.25097	3.61974	3.36577	3.0026	3.2803	3.76808	3.05189	3.26636	3.30232	3.43897	2.79323	3.22505	2.93861	3.39588	3.61133	3.97225	3.72658	3.18181	3.78468	3.50922	3.03756	3.27256	3.40698	3.2348	3.66811	3.29148	3.13912	3.32858	3.49109	3.37878	3.86814
8053467	3.96506	4.03968	4.12666	4.72615	4.53107	4.36492	4.29259	3.99052	4.04726	4.20815	4.16612	4.36541	4.19497	4.14514	4.18032	4.40865	4.40829	4.77509	4.09893	4.13326	4.25463	4.08375	4.22081	4.2311	3.97004	4.2667	4.42052	4.09744	4.21419	3.91547	4.0514	4.43618	4.33463	4.74325	4.92381	4.49681	4.46448	4.36655	4.59869	4.40618	4.67837	4.1788	4.36012	4.33024	4.32286	4.1539	4.08675	4.13108	4.29396
8037962	3.96622	3.91795	4.15842	4.27671	5.05983	4.58677	3.89103	3.69546	4.44868	4.24562	3.96812	3.7866	4.38965	4.1361	4.64013	4.27772	4.14681	4.99637	3.94999	4.25829	4.28925	4.1713	4.24562	4.12239	4.41278	4.66704	4.12278	4.10229	3.90521	4.06562	3.72089	4.48834	4.45615	4.5886	4.23997	4.24574	4.06004	3.94458	4.05967	4.34319	4.2315	4.16844	4.33085	4.08487	4.08504	3.69991	3.8516	4.18246	4.14309
8094476	5.06018	4.20854	4.33253	3.99851	4.1205	4.17155	4.19893	4.21192	3.8973	4.11141	4.61159	4.1425	3.77589	4.39283	4.33266	3.85918	3.97998	4.11175	4.67615	4.14142	4.65124	4.26183	4.36089	3.71682	4.03446	4.2871	4.40731	4.25851	4.48371	4.56012	4.78477	2.67142	3.89107	3.60346	3.72419	3.94695	4.45108	4.41422	4.4476	3.45798	3.97932	4.13779	4.0813	4.17014	4.22941	4.41643	4.22335	4.92184	4.32175
8048705	4.19044	4.35511	4.01161	4.56018	4.73741	4.6492	3.90434	4.2359	4.58776	4.52188	4.02223	4.33316	4.18252	4.31107	4.57502	4.48735	4.22753	3.88306	4.45237	4.16315	4.38907	4.24097	4.65243	4.82319	4.26875	4.30159	4.33544	4.05009	4.39504	4.37988	4.19683	5.06062	4.4246	4.22837	4.98046	4.14727	4.2764	4.25724	4.20279	4.27977	4.71124	4.21437	4.45625	4.33399	4.30148	4.31055	4.20703	4.44011	4.30673
8103188	4.32634	4.44173	4.43703	4.30947	4.76126	4.43172	4.08303	4.19404	4.34176	4.19446	4.33946	4.16924	4.45671	4.50245	4.40151	4.06898	3.99125	5.03928	4.36658	4.18113	4.17775	4.46482	4.08457	4.20816	4.15026	4.27632	4.53418	4.27192	4.47433	4.34286	4.19563	4.7951	4.62491	4.23671	4.4026	4.12322	4.44095	4.48787	4.44109	4.48976	4.25356	4.18552	4.34618	4.42174	4.46329	4.10536	4.44588	4.07418	4.46018
7946659	3.97115	4.16238	4.11963	4.27518	4.20836	3.88692	3.79217	4.15056	4.19034	4.07031	3.91568	3.90768	4.00469	4.16826	4.11997	4.27816	3.88997	4.46201	4.17711	4.14395	4.28977	4.16457	4.1117	4.40714	4.03024	4.27708	4.02225	4.20582	4.02968	4.1372	3.94767	4.33261	4.3816	4.26102	4.0767	4.05257	3.91467	3.99371	4.12085	4.06813	3.84687	4.08043	3.93756	4.26662	4.04986	4.11836	4.12045	4.08499	3.96047
8042530	3.27397	4.18184	3.42076	3.9225	4.38678	3.6543	4.00866	3.28049	4.26993	3.39733	3.59374	3.41736	3.9182	3.91779	3.71065	3.86599	3.63786	4.38529	2.9995	3.89411	3.54263	3.72563	3.35337	4.04492	3.67613	3.78544	4.16455	4.06903	3.85096	3.86934	3.33604	4.05689	3.77505	3.73531	4.02596	3.89506	4.09015	4.06525	4.12806	4.3575	4.20982	4.10996	4.33269	4.17219	3.94931	4.14154	4.03791	4.05018	4.04916
8021442	4.39598	4.10413	4.05389	4.6961	4.47417	4.75623	4.35034	4.23855	4.52496	4.50275	4.28542	4.45593	4.53126	4.69845	4.45253	4.32686	4.41674	4.93333	4.57324	4.28177	4.67905	4.43719	4.57566	4.47941	4.44823	4.64301	4.3465	4.66979	4.03251	4.50097	4.40476	4.48006	4.70271	4.50474	4.50592	4.2685	4.43583	4.69976	4.22212	4.11807	4.58424	4.52961	4.53533	4.35684	4.23573	4.30733	4.29303	4.24579	4.53754
7933149	4.33803	4.67318	4.44928	4.7997	5.04573	4.64255	4.47177	4.40304	4.63643	4.7072	4.41038	4.50808	4.5429	4.49004	4.50526	4.52622	4.58682	5.05373	4.67625	4.51437	4.50733	4.58167	4.60421	4.90711	4.27267	4.60559	4.50673	4.48227	4.6966	4.60706	4.62272	4.81184	4.54923	4.73759	4.86867	4.66391	4.50564	4.47422	4.55361	4.63937	4.57	4.60092	4.61172	4.77929	4.24971	4.39209	4.67271	4.14288	4.5996
7950810	4.64413	3.88313	4.55562	4.66499	5.06135	4.30315	3.6138	4.06391	4.02269	3.83499	4.1586	4.17817	3.96676	4.32203	4.24606	3.92565	4.10101	4.92973	4.7888	4.69367	4.66269	4.45594	4.50119	4.24538	4.21203	3.55794	4.91975	3.93017	4.4761	4.03285	4.59386	3.67287	3.68388	3.86169	3.57568	3.58222	4.34347	4.67241	4.57698	3.7235	3.86078	4.16645	4.06535	4.27209	4.41867	4.33965	4.11215	4.5973	4.62354
8037290	4.48969	4.53636	4.23123	4.88094	4.9463	4.68501	4.2025	4.30451	4.38943	4.40011	4.07831	4.79201	4.29447	4.05393	4.56597	4.47614	4.60645	4.37127	4.57175	4.21281	4.44681	4.40483	4.5166	4.94164	4.6072	4.56329	4.58816	4.30001	4.56126	4.3465	4.26934	5.06141	4.24007	4.12341	4.62289	4.3466	4.54687	3.65149	4.40793	4.51475	4.541	4.8794	4.30613	4.50372	4.15714	4.26072	4.31585	4.30205	4.67735
7998666	4.26432	4.40703	4.58564	4.97931	5.06161	4.51183	4.51497	4.05861	4.74466	4.74939	4.36806	4.25078	4.31275	4.34179	4.49075	4.73487	4.58046	4.97783	4.27719	4.32969	4.47435	4.47772	4.36851	4.14073	4.38576	4.36796	4.35846	4.35428	4.56696	4.36273	4.60659	5.0341	4.72871	4.85126	4.73802	4.30373	4.59121	4.70061	4.4101	4.61367	4.64484	4.18765	4.5939	4.25013	4.18779	4.2032	4.19018	3.95109	4.3522
8105077	4.65973	4.68113	4.23752	4.6606	4.04455	4.31828	4.91522	4.588	4.53162	4.05724	4.28473	5.06167	4.37875	4.02938	4.2418	4.0263	4.40489	4.95372	4.28488	4.19219	4.21967	4.61909	4.4142	4.28884	4.44479	4.44298	4.20952	4.28667	4.45541	4.24786	4.44686	4.0814	3.52739	4.05209	3.57708	4.25552	3.73381	4.01604	4.38449	4.5216	4.10618	4.67574	4.53904	4.77223	4.28355	4.59476	4.65451	4.04436	4.15188
7976336	4.32034	5.06184	4.72968	4.96702	5.02172	4.61318	4.27808	4.72519	4.20619	4.48027	4.78337	4.57095	4.45908	4.40489	4.64868	4.55414	4.59281	5.06179	4.59886	4.54005	4.52568	4.69029	4.85764	4.6793	4.7747	4.09099	4.57874	4.45819	4.30134	4.64143	4.63499	3.8458	4.5269	4.3106	4.11514	4.11233	4.17233	4.20569	4.44783	4.47426	4.11717	4.4526	4.1798	4.0853	4.62104	4.58729	4.71365	4.81688	4.61951
8050007	3.7335	3.88404	3.94286	4.45723	4.71018	3.87451	4.08043	3.83757	3.80478	3.89457	3.85724	3.96445	3.84487	3.86001	3.82181	4.16167	3.78345	4.09463	3.78272	3.98421	3.92501	4.09336	3.8629	3.73556	4.14226	4.23843	4.01468	4.10486	3.82831	3.86543	3.616	4.13222	3.9662	4.49751	4.47957	3.98003	4.01468	3.94242	3.99353	4.10339	4.25061	3.91489	4.18497	4.05712	3.76336	4.14553	3.90053	4.03327	4.15477
8060803	4.13752	4.25244	4.09401	4.78408	5.06208	4.26175	4.28029	4.29166	4.46639	4.47255	4.24017	4.41245	4.67594	4.24055	4.1314	4.41026	4.48295	5.00239	4.42422	4.3802	4.3654	4.19985	4.13753	4.32822	4.4592	4.37124	4.35137	4.33465	4.54279	4.2634	4.29549	4.31908	4.41692	4.5807	4.42617	4.72958	4.09145	4.47196	4.36375	4.46654	4.46117	4.61986	4.63861	4.55894	4.70692	4.43519	4.48621	4.19121	4.42892
7898176	4.05147	3.91426	4.24687	4.3583	4.80045	4.3662	4.14373	4.10826	4.25385	4.12625	3.84151	4.03644	4.38963	4.29285	4.54659	4.48101	4.29977	4.27288	4.00518	4.31042	4.03068	4.32124	4.22357	4.22402	3.98899	4.40889	4.35215	3.93494	4.01324	4.33969	4.19825	4.25746	4.3428	4.61721	4.50882	4.18536	4.46746	4.60372	4.19145	4.04041	4.75195	3.96361	4.14837	4.15084	4.45321	3.94864	4.35493	4.03045	4.33476
8044961	3.49937	4.19113	3.41406	3.70839	4.31042	3.50524	3.55412	3.63192	3.41511	3.62546	3.40822	3.47774	3.15023	3.03883	3.29941	3.5363	3.63481	4.27848	3.58662	3.51724	3.55366	3.73506	3.89219	3.90434	3.34209	3.3916	3.81645	3.21451	3.90123	3.61366	3.64944	4.67371	4.0751	3.43945	4.14545	3.49632	3.86957	4.07315	3.55868	3.93193	3.49351	3.51736	3.29684	3.43213	3.69864	3.11783	3.34517	3.74898	3.51856
7961279	3.93944	3.98746	4.22993	4.47015	4.17267	3.76686	4.15377	4.32869	3.92991	4.26351	4.75028	4.14203	5.01924	4.42219	4.19058	4.43314	3.70573	5.06246	4.7179	4.86873	4.80705	4.29067	3.58914	3.84185	3.90226	4.36102	4.46388	4.76176	3.91806	4.30178	4.44224	3.16104	3.87343	4.08966	3.51869	4.00613	4.40756	4.67034	4.15597	3.98414	4.2877	3.88466	4.10074	4.14814	4.24092	4.47265	4.43329	4.31731	4.21369
8137081	4.59054	4.72586	4.29096	4.27972	5.04607	4.37923	4.76873	4.41161	4.52765	4.31172	4.6661	3.94308	4.52765	4.74875	4.21995	4.47833	4.61961	5.06276	4.50557	4.55564	4.58275	4.66771	4.7412	4.52137	4.52923	4.58551	4.32926	4.34829	4.41313	4.34829	4.40366	4.45733	4.65855	4.84596	4.45131	4.45208	4.69365	4.46226	4.03471	4.62868	4.50375	4.29513	4.23866	5.04478	4.62063	4.40402	4.46151	4.61466	4.49945
7999440	3.74468	3.93694	3.67685	4.44482	4.66376	3.74721	3.79188	3.76693	3.84288	3.74721	3.50489	3.9832	4.38051	3.8937	4.06116	4.27018	3.85541	4.77362	3.89758	4.07649	3.84184	3.93649	3.93735	4.05747	3.72652	4.2771	3.8213	4.09247	4.35523	3.9798	3.83495	4.45668	4.26343	4.2025	4.40815	4.38418	3.78547	4.2604	3.72723	3.94103	4.60406	4.03738	3.94177	4.03897	4.04872	4.16767	4.26544	3.96017	4.2319
7901895	4.85198	3.94961	3.93578	4.29256	4.73639	3.95562	4.22201	4.31051	3.91744	4.15317	5.06287	3.83633	4.40861	4.64246	4.04518	3.87625	4.12879	3.88424	4.44199	4.32116	4.70998	4.82669	4.43636	3.95708	4.41634	4.18653	3.93885	4.83964	4.30947	4.20196	4.34086	3.25376	3.76687	4.01385	3.26734	4.31804	4.15658	4.34653	4.0561	3.7396	3.50561	3.85783	3.94147	4.06997	4.23745	4.0862	4.23377	4.35508	4.18718
7934850	4.32827	3.59322	3.98878	4.67699	5.06291	4.2323	4.00934	4.29819	4.22837	4.17803	4.2269	4.32108	4.24222	3.99861	4.01997	4.04728	4.158	4.00395	4.1292	4.08789	4.11776	4.05049	3.86049	4.05403	4.33406	4.08397	4.14196	3.97156	4.15544	4.23074	4.23994	4.21311	4.03454	3.59078	3.85794	3.95611	3.72018	4.22758	4.16787	4.27008	4.02805	3.95014	4.15481	4.12879	4.18223	4.19885	4.24833	4.17802	4.23164
8040221	4.336	4.44173	4.30506	4.59958	4.80863	4.33399	4.5354	4.33555	3.92563	4.3827	4.41401	4.4901	4.44819	4.63845	4.52134	4.53682	4.42873	4.45626	4.31105	4.3525	4.27193	4.45825	4.4308	4.46037	4.4192	4.55388	4.08155	4.35012	4.36503	4.51336	4.28027	4.5835	4.61517	4.59874	4.77755	4.60614	4.60325	4.62605	4.66456	4.4823	4.95818	4.34412	4.96611	4.5692	4.41785	4.58157	4.70101	4.30222	4.51181
7920757	4.05289	3.70592	3.91666	4.24988	4.7495	4.29539	3.97767	4.04981	4.17911	4.29757	4.02143	4.09373	3.86805	4.0144	4.12041	3.99802	4.10035	4.47242	4.02531	4.19637	4.10505	4.17758	3.84104	4.18609	4.12448	3.91885	4.23392	4.06604	4.11847	3.78383	3.89525	4.49555	4.03907	4.4551	4.22081	3.86211	3.96559	3.98377	4.03686	3.86785	4.17684	4.18094	4.20405	4.14348	4.07872	3.86372	4.10918	4.36579	4.24992
7989315	4.95411	4.36019	4.42896	4.32069	5.06326	4.39524	4.92827	4.29436	3.80245	4.3629	4.84948	3.99546	4.46712	4.22685	4.21202	4.30977	4.20976	4.30413	4.47388	3.98522	4.6989	4.61785	4.47279	4.21802	4.41178	3.77116	4.4749	4.09829	4.07803	4.54236	4.87484	3.95552	4.16407	3.19731	3.24036	3.7372	3.61878	4.35849	4.032	4.08853	3.30678	3.85481	3.91758	4.05331	4.15795	4.8097	4.02607	4.44186	4.31593
8056999	3.65757	3.92144	3.94734	4.14576	3.66575	3.94002	3.841	3.70426	3.73603	3.81423	4.02957	3.60098	3.98306	3.87975	4.11055	3.88936	3.7786	4.48265	3.6107	3.72151	3.5705	3.95425	3.93321	4.18696	3.89175	3.99262	3.72174	3.93245	3.88829	3.55311	3.57815	4.12408	3.81064	4.07333	4.07975	3.67368	4.20863	4.09081	3.82308	3.83776	4.09209	3.86226	3.63369	3.84491	3.5091	4.06274	3.60407	3.72555	4.04631
8031843	4.51522	4.04607	4.14182	4.59871	5.06332	4.49619	4.33163	4.64816	4.61942	4.49173	4.43156	4.63942	4.73228	4.46401	4.41454	4.23681	4.29826	5.01688	4.35754	4.30604	4.60043	4.38944	4.4425	4.51816	4.40869	4.92332	4.51117	4.68642	4.15719	4.52748	4.52883	4.85011	4.51475	4.54678	4.64363	4.71073	4.53804	4.44263	4.54884	4.62805	4.4381	4.55836	4.49476	4.35918	4.49853	4.6912	4.49475	4.44728	4.6167
8065719	4.82325	4.8225	4.92016	4.62821	4.07681	4.51604	4.59838	4.82863	4.95529	4.54147	4.80954	4.37298	4.85564	4.74625	4.54949	4.81772	4.71082	4.64101	4.42213	4.86818	4.7752	4.41587	4.77476	4.36909	4.68987	4.5149	4.60735	4.68371	4.53586	4.67087	4.87443	4.72909	4.63572	4.59834	4.9037	4.74734	4.64957	4.71584	4.82758	4.58336	4.54356	4.45478	4.52731	4.85268	4.56205	4.74022	4.83799	4.79306	4.62749
8052703	4.41593	4.51151	4.32337	4.33075	5.06367	3.96749	4.30872	4.36028	4.1377	4.36519	4.24051	4.02274	4.02747	4.39842	4.24051	4.43474	4.1556	4.70943	4.32532	4.43255	4.46375	4.78354	4.11841	4.20272	4.36027	4.25711	4.29758	4.1454	4.17592	4.14398	4.27272	4.15289	4.31079	3.9963	4.10629	4.09702	4.12017	4.53286	4.25342	3.93977	3.97443	4.15323	4.21806	4.20692	4.30745	4.28899	4.46239	4.23419	4.46654
8142343	4.04598	3.73872	3.82903	3.85742	4.66261	3.97886	3.90609	4.07708	4.16139	3.66497	4.04182	3.77087	4.20293	4.47783	3.69232	4.32247	3.97862	4.53083	3.89569	3.90194	4.76077	5.06381	4.18506	4.18053	4.49107	4.18287	3.81877	4.15521	4.13828	4.44031	4.52422	3.62854	3.77023	4.50985	4.09426	4.416	3.94556	4.09973	3.6442	3.6676	4.5237	4.26522	4.08407	4.29463	4.41205	3.96874	3.87855	4.18233	4.23501
8164200	3.57772	3.98179	3.93415	4.21903	4.46745	3.77242	3.84218	3.87773	4.10913	3.98257	3.77744	3.76019	3.96283	3.71807	3.91922	4.06198	3.6634	4.4736	3.78881	3.77985	3.99334	3.82967	3.97489	3.99898	3.92718	3.91441	3.77715	3.82391	3.83962	4.11661	3.88769	4.36336	4.3395	4.10654	4.07337	4.02462	4.02054	3.82642	4.17557	3.98846	4.22731	4.13524	4.15559	3.99541	3.90408	3.92043	3.6604	3.80572	3.896
7906602	4.04623	4.30497	4.09618	4.40363	4.35467	4.13161	4.03275	4.35306	4.02008	4.11002	4.0933	4.40249	4.19404	4.11228	4.21863	4.04342	4.04496	4.54164	3.86943	3.82583	3.96144	4.24913	4.33123	4.05382	3.86153	3.90959	4.19901	4.01042	4.15374	3.97915	3.86678	4.85584	4.54931	4.45103	4.47318	4.18658	4.41921	4.12942	3.98967	4.4547	4.37667	4.21957	4.33956	4.46459	4.18692	4.02885	4.09098	4.35574	4.06255
7920057	4.75125	4.57818	4.56639	4.67678	5.05811	4.69052	4.42382	4.7103	4.6079	4.73144	4.6097	4.64296	4.66392	4.60796	4.78806	4.59555	4.5017	4.57494	4.69866	5.04135	4.78365	4.57137	4.65784	4.73328	4.6887	4.42065	4.73111	4.56184	4.70444	4.62571	4.7591	4.75977	4.45022	4.44058	4.32477	4.11641	4.50376	4.49133	4.53271	4.45874	4.51525	4.19005	4.11591	4.62158	4.80627	4.63555	4.73858	4.56842	4.51586
7899600	4.37263	4.43026	4.41859	4.48681	4.69673	4.51871	4.42005	4.09459	4.23953	4.7846	3.98941	4.41462	4.66062	4.45368	4.599	4.86648	4.50402	4.81375	4.3703	4.10251	4.42912	4.30169	4.30082	4.6376	4.36683	4.50898	4.64969	4.37459	4.32938	4.15433	4.52004	4.66094	4.83024	5.05756	4.68161	4.60626	4.69551	4.49482	4.47838	4.77078	4.73545	4.33706	4.55199	4.50898	4.65449	4.62294	4.33872	4.35951	4.57997
7967622	3.43372	3.59742	2.93959	4.30282	4.06378	3.26722	2.7926	3.28029	3.46214	3.28483	3.1621	3.24786	3.50703	3.18915	3.39609	3.44094	3.04111	2.9626	3.19889	3.57431	3.12068	3.13378	3.13483	3.59464	2.94912	3.5501	3.48194	3.13644	2.94525	3.83621	3.51819	3.50287	3.8299	3.5442	3.99539	3.03795	3.4227	3.40969	2.9662	3.26734	3.48154	3.00955	3.22905	3.53759	3.27148	3.16914	3.1389	3.41966	3.13729
8006540	4.20136	4.07016	3.84642	4.79594	5.06518	4.12032	4.57073	4.24299	4.6601	4.10986	4.50824	4.25171	4.58855	4.39198	4.16183	4.06333	4.04739	5.01647	4.17058	3.76292	4.29185	4.73468	4.28755	4.54087	4.69658	3.92601	4.14692	4.45752	4.16888	4.05756	4.29499	3.47386	3.95679	4.33927	4.32583	4.41273	3.73897	4.26089	4.28198	3.87156	4.51633	4.30158	4.21126	4.40637	4.39127	4.6807	4.25946	4.37963	4.19906
8136591	4.73783	4.25892	4.43402	4.76914	5.06534	4.33259	4.4072	4.39777	4.85759	3.98138	4.49411	4.35571	4.20343	4.57468	4.58126	4.36739	4.23146	4.83584	3.97911	4.16021	4.33267	4.42471	4.51199	4.28434	4.73332	4.52271	4.22208	4.33768	4.52684	4.16612	4.17261	4.57339	4.48807	4.23673	4.48302	4.40433	4.43891	4.40695	4.35629	4.65354	4.64757	4.08925	4.38685	4.32063	4.41372	4.37034	4.55504	4.45337	4.21808
8043320	3.59343	3.74871	3.98405	4.28473	4.54436	3.79407	3.68932	4.04702	4.05122	4.01233	3.58801	4.18249	4.15125	4.11733	3.84079	4.34709	3.9959	4.53241	4.11843	3.98061	3.89126	3.63452	3.95438	4.10682	4.12783	4.4033	4.11563	3.86622	3.9188	4.10244	3.52456	4.29592	3.9785	4.2827	4.84704	4.16419	4.2438	4.03321	4.13738	3.6658	4.3676	3.6092	3.9842	4.26437	3.88176	3.86692	3.9732	3.9068	4.32912
8163678	4.24417	4.08951	4.46284	4.75733	4.71354	4.25437	4.3337	4.06271	4.48142	4.32897	3.9034	4.16259	4.57203	4.34398	4.50067	4.23862	4.26944	5.06568	4.19572	4.45426	4.27181	4.05939	4.10842	4.39856	4.08474	4.63842	4.15458	4.3632	4.23189	4.22112	4.23995	4.73388	4.48915	4.72664	4.75872	4.50593	4.35647	4.55533	4.40896	4.49409	4.64325	4.27488	4.36163	4.35778	4.26896	4.34424	4.32947	4.45151	4.35647
7998190	3.96032	4.2773	4.1002	4.50319	4.50431	4.49163	4.01085	3.96264	4.18678	4.62862	3.97375	3.99227	4.3939	4.00091	4.21502	4.53906	4.23747	5.06605	4.02587	4.19513	4.13468	3.97648	4.17949	4.13822	4.05365	4.23226	4.14442	4.25749	4.416	4.29848	4.03543	4.94564	4.56828	4.62891	4.48781	4.09362	4.41939	3.98228	4.36417	4.39944	4.37065	4.47194	4.36582	4.31044	4.24149	3.88726	4.20103	4.2153	4.22399
8054866	3.4555	4.00853	3.8365	4.42354	4.71385	4.0061	3.63535	3.8272	4.17615	3.67755	3.59893	3.87596	3.88476	3.84898	3.90388	4.14648	4.15166	4.6105	3.74207	4.16025	3.50778	3.91496	3.94505	4.18122	3.5798	4.2706	3.9793	3.68675	3.81131	3.6718	3.80544	4.01099	4.08734	4.29406	4.77204	4.18072	4.14348	3.99359	4.19226	3.9904	4.10916	4.26692	4.14828	4.06114	3.52033	3.8466	4.08482	3.60126	3.89494
8027864	3.77324	3.81865	3.80989	4.04092	3.97786	4.08051	3.96363	3.70266	3.677	4.22901	3.75654	4.08101	3.86276	3.77539	3.87724	4.09349	3.90803	4.2259	3.87429	3.83563	3.87681	3.82196	3.705	4.09948	3.89726	3.91755	3.8505	3.70797	3.76099	3.50439	3.57989	4.28776	4.0661	4.14353	3.98458	4.05055	4.12383	3.92406	3.8745	3.85206	4.02588	3.90895	3.92871	3.73558	3.89826	3.68619	3.68627	3.79218	3.9228
8086876	3.15854	3.19185	3.48279	4.03456	4.35101	3.73367	3.30067	3.61111	3.70783	3.60866	3.34738	4.24538	3.91059	3.78065	3.79748	4.12989	3.43999	4.14437	3.8015	3.8556	3.64047	3.70694	3.85184	4.17291	3.73367	3.96778	4.18147	3.96678	3.77765	3.97395	4.06942	3.82367	3.40995	4.44433	4.7197	4.30278	4.27887	3.89449	3.57669	3.71879	4.29981	3.37408	3.47632	3.72522	3.80009	3.9057	3.64612	4.02596	3.94
8095333	5.06635	3.36099	4.28634	4.3023	5.00237	4.13464	4.32274	4.35056	3.40117	4.0063	4.60299	4.19195	4.68327	4.16486	4.05209	3.9484	4.29501	4.24282	4.9179	4.01232	4.67416	3.85738	4.35733	4.18012	4.59696	4.19426	4.78766	4.57362	4.2305	4.69456	4.2386	3.28633	3.70515	4.11211	3.78349	4.14015	3.82825	4.37847	4.28132	3.58178	4.21478	4.35877	3.73177	3.69529	3.95312	4.21592	4.30784	4.61201	4.19662
7960702	4.01782	4.05474	4.02952	4.27609	4.4792	4.22869	4.20871	4.16984	4.11329	4.48491	4.04842	3.76692	4.08599	3.80518	4.00301	3.92064	3.99505	4.63898	4.05777	3.89784	4.03872	3.58388	3.97818	4.3974	3.81609	3.9737	3.96392	4.08855	3.98212	4.01499	3.72719	4.41529	4.45893	4.53867	4.23662	4.02515	3.92329	3.92706	3.8124	4.00033	4.0955	4.14111	3.91136	4.02505	3.85917	3.80004	4.05575	4.12328	4.19536
7978664	4.30235	4.52602	4.38609	4.60692	4.82201	4.5197	4.56952	4.14726	4.75026	4.82492	4.15021	3.85642	4.44411	4.28293	4.25807	4.59758	4.70295	4.50745	4.26488	4.33684	4.05521	4.3578	4.51373	3.99915	4.06981	4.62016	4.4194	4.25469	4.50801	4.24206	4.17941	4.43047	4.62202	5.01233	5.00215	4.33955	4.61031	4.43208	4.24339	4.40935	4.51519	4.2725	4.1382	4.30688	4.34743	4.14405	4.21386	4.70315	4.59169
7983761	4.48847	4.81466	4.4536	4.5756	5.06755	4.36807	4.53419	4.68442	4.0148	4.37267	4.24214	4.35839	4.13528	4.54255	4.23011	4.24793	4.49038	4.85671	4.615	4.1886	4.45274	4.46838	4.14755	4.39446	4.33881	4.34305	4.23625	4.29482	4.61753	4.77052	4.48475	3.39165	4.2034	4.32142	3.59091	4.43424	4.27915	4.30362	4.41771	4.27721	3.95255	3.98809	4.06164	4.51203	4.28276	4.86607	4.55041	4.40732	4.16658
8024882	4.53428	4.68688	4.30307	4.88316	4.53406	4.4073	4.30785	4.5422	4.53344	4.42906	4.22015	4.75394	4.52407	4.50574	4.74011	4.2144	4.27053	5.04278	4.58537	4.65048	4.26758	3.9884	4.16433	4.66484	4.43415	4.48943	4.74801	4.28231	4.76044	4.34075	4.38927	4.9708	4.7037	4.90317	4.85056	4.8592	4.78193	4.57157	4.81572	4.36206	4.53665	4.51617	4.73129	4.72754	4.28752	4.50287	4.63939	4.42022	4.67959
7989883	4.50244	4.05561	4.30815	4.29122	5.0201	3.99176	4.35976	4.2545	3.7761	3.82109	4.8166	4.04813	4.94446	4.89133	4.01687	3.52989	4.30071	4.87808	4.79742	4.72568	5.06776	4.8866	4.67353	4.16933	4.46564	4.11085	4.11774	4.85952	4.67225	4.48768	4.7729	2.12232	3.47448	4.4737	4.03083	4.82216	4.32958	4.74862	4.29781	4.08494	4.13083	4.16718	4.29249	4.38215	4.94013	4.88457	4.42108	4.79675	4.51321
7961820	3.61265	3.9687	3.99684	4.32432	4.67218	4.38056	3.83325	4.05189	4.14497	4.48132	3.92037	3.96388	3.95357	4.09609	4.02722	4.40441	3.8929	4.6432	3.98278	3.91342	3.86889	3.9444	4.04776	4.27062	4.02707	4.36667	4.14738	4.1415	4.02006	4.07287	3.81094	4.39898	4.32402	4.26094	4.50518	4.08436	4.25545	4.31686	3.88358	4.02392	4.61131	4.20824	4.14608	4.28816	3.83668	4.04927	3.88724	4.14086	4.20709
7944006	4.8187	5.06847	4.82042	4.91858	4.30304	4.49581	4.80557	4.72964	4.37191	4.70046	4.86855	4.30821	4.58294	4.34559	4.29466	4.19642	4.1772	3.73991	4.44159	4.69716	4.73775	4.92155	4.62973	4.78751	4.82565	4.4056	4.54712	4.60073	4.37833	4.80801	4.82995	4.24445	3.38867	4.15156	3.51952	4.3645	3.82069	4.15965	4.16485	4.73582	3.89898	4.51977	3.69296	4.41002	4.49144	4.42761	4.22288	4.12268	4.28733
7960464	4.05159	3.86152	4.26433	4.77105	4.98455	4.4214	4.30236	4.37625	4.25454	4.00462	3.74628	4.18967	4.34501	4.2169	4.29897	4.29209	4.27292	4.93837	4.03258	4.12701	4.07022	4.07341	3.9859	4.15333	3.96324	4.25749	4.25148	4.01386	4.21809	4.19208	4.03162	4.47965	4.26605	4.55369	4.44078	4.13371	4.26209	4.20271	4.3489	4.18967	4.36959	4.46465	4.32531	4.07453	4.42423	4.30405	4.10255	4.19057	4.10983
7932834	4.7385	4.51751	4.58756	4.90196	5.05692	4.44121	4.52109	4.65079	4.57377	4.48309	4.65055	4.52489	4.6466	4.79231	4.62244	4.57361	4.70262	5.06912	4.73819	4.63635	4.62313	4.72962	4.80672	4.43831	4.77098	4.40923	4.88099	4.73394	4.77693	4.70161	4.52744	4.30842	4.48762	4.46316	4.32888	4.69441	4.55343	4.61462	4.71073	4.63398	4.51099	4.67086	4.58058	4.61214	4.53985	4.66663	4.67835	4.7062	4.88861
8065363	3.76421	4.0431	4.07636	4.33073	3.6814	3.80535	4.25778	3.86749	4.18183	4.26709	3.78028	3.86182	4.34344	4.00388	4.05853	4.36621	3.8846	4.10009	4.24297	4.15904	3.9671	4.21026	3.98707	4.38091	4.14527	4.22231	4.01342	4.03193	4.03204	3.99396	3.74737	4.2737	4.36972	4.83451	4.2834	3.79908	4.27174	4.1739	3.98084	3.95966	4.26774	4.05335	4.38626	4.07213	3.87732	4.45079	4.26768	3.94124	4.0174
7913235	4.54425	4.23993	4.63063	4.86469	4.57316	4.46208	4.36817	4.46001	4.74557	4.5998	4.19148	4.5184	4.43879	4.61515	4.57822	4.40664	4.54165	4.97791	4.7825	4.72126	4.40733	4.58716	4.57296	4.34057	4.47172	4.23856	4.4737	4.48219	4.57296	4.58567	4.14633	4.70513	4.64697	4.86554	4.57296	4.52361	4.25563	4.48973	4.22581	4.73015	4.45014	4.60161	4.65519	4.67652	4.52148	4.57859	4.5664	4.71488	4.57014
8136930	3.5782	4.34071	3.71753	3.48997	5.06932	3.61844	3.78881	3.93095	4.46923	3.71559	3.71498	4.23686	4.15651	4.00847	3.62481	4.3881	4.75335	4.06915	3.41344	4.20785	3.89852	4.12594	3.38918	4.20207	4.035	3.92474	3.79147	3.80071	3.43317	4.45786	4.60994	3.81607	3.74275	4.67038	4.11758	4.36328	4.15126	4.13437	4.65743	4.32697	4.31161	4.14096	3.6843	4.92252	3.57569	3.84668	4.41779	4.38341	3.77596
8056730	3.7258	4.37484	3.97816	4.62575	4.29977	3.98164	4.16093	4.02394	4.03521	4.04308	3.93351	4.0417	4.29303	4.10245	3.99096	4.20196	4.3011	4.89877	3.90305	3.82011	3.9235	4.13304	4.54727	4.14105	3.76432	4.01393	4.17127	4.02522	4.10462	4.02949	3.78157	4.46234	4.40232	4.64246	4.5512	4.58358	4.21864	4.24908	4.14483	4.101	3.95458	3.67375	3.9766	4.11493	4.23168	4.04087	3.69082	4.29483	3.69149
7996837	3.80475	4.24561	3.80855	4.6148	4.7042	4.35614	3.9608	3.98589	4.33603	4.56347	4.03877	4.15154	3.97557	3.56564	4.1096	3.73886	4.09921	4.33745	4.03913	3.80256	4.14194	3.89388	4.14526	4.60022	4.12034	4.1858	4.11418	3.98214	4.34973	4.28299	3.91893	4.45156	4.43765	4.00549	4.21349	3.90611	3.77526	3.82283	3.98056	3.88683	3.88441	4.41974	4.26264	3.7209	3.86043	3.87901	3.79003	3.98833	3.81547
7925250	3.41462	3.71401	4.00259	4.18453	4.37186	4.10326	3.88028	3.8061	3.79489	4.14793	3.74073	3.94033	4.08228	3.94597	4.04842	4.0748	4.08577	4.00883	3.76042	3.97673	3.55716	3.81792	3.87089	3.95888	4.00821	3.77842	3.94147	3.70417	3.80082	3.98852	3.66451	4.66578	4.5683	4.45261	4.20668	3.92036	4.09696	3.78852	3.80073	4.03428	4.16985	3.94033	3.85669	3.90884	3.56288	3.49069	3.67783	3.68023	3.88828
8026568	3.90067	4.13007	4.38658	4.4546	4.95747	4.44008	4.10666	4.04451	4.21835	4.37132	4.07399	4.49545	4.4214	4.37898	4.25252	4.41948	4.46063	4.71761	4.25115	4.34027	4.05406	4.25703	4.32048	4.48917	4.13207	4.06189	4.32152	4.00612	4.17608	4.45016	3.8952	4.49801	4.54807	4.26718	4.42459	4.1569	4.28096	4.67243	4.03091	4.26135	4.33735	3.85332	4.28201	4.12303	4.12215	4.20605	4.19679	4.24748	4.37419
7927645	4.00765	4.15468	4.42158	4.66417	5.03447	4.2227	3.66906	4.22761	4.49691	4.21758	3.99155	4.11009	3.94661	4.12857	3.95991	4.21559	4.34637	4.99529	3.88886	4.62018	3.87797	4.36209	4.50194	3.50145	4.24759	4.08692	4.09888	3.66877	4.32003	3.98421	4.062	5.07061	4.85448	3.90833	4.33671	3.03886	4.00183	4.09654	3.71661	3.95491	4.23673	3.83901	4.3055	4.14109	3.7532	3.59605	3.60273	3.71696	3.42759
7922402	5.06828	3.45116	4.3844	3.95978	4.56267	4.07476	3.99125	4.57414	3.70628	3.96576	4.10637	3.72235	3.96352	4.40069	4.06332	4.08587	4.042	4.35798	4.70763	4.21086	5.05332	4.72908	4.00915	3.886	4.6268	3.63239	4.07846	4.49325	4.64302	4.53481	4.79283	2.44093	3.67082	2.68602	3.3265	3.68524	4.26733	4.85965	4.07204	3.46685	3.16305	4.12956	3.56189	4.16295	3.96056	4.38882	4.31458	4.81092	4.49741
8031398	4.00227	4.00346	3.49031	4.16393	4.67341	4.19458	4.1997	3.76144	3.64504	4.10204	4.12532	3.75671	3.9287	4.56268	3.44292	3.53358	3.65142	5.07116	3.92411	4.09769	3.68572	4.83182	3.5864	3.60046	4.46673	3.88592	3.56197	3.18814	3.23601	3.70645	4.61424	3.7413	3.95383	4.05096	3.35572	3.59681	3.58653	3.99412	4.21027	4.15351	3.82144	3.7982	3.36392	3.4566	3.8771	3.83503	4.46874	4.18135	3.99419
8117840	4.16009	4.05796	4.50207	4.5172	4.40158	4.60071	4.28778	4.60019	4.49248	4.36774	4.13127	4.54739	4.1953	4.16662	4.39971	4.28997	4.54912	4.32787	4.33826	4.09479	4.06505	4.41405	4.48343	4.73169	4.25516	3.98284	4.48458	4.10024	4.42779	4.23587	4.07577	4.21767	4.41463	4.34017	4.83226	4.50277	4.05013	4.5226	4.50979	4.37377	4.78938	4.51392	4.41916	4.15134	4.75893	4.46155	4.12324	4.17138	4.38726
7963263	4.73192	4.56013	4.26063	4.40535	4.61309	4.17743	4.25236	4.36441	4.40064	4.11127	4.61162	4.05618	4.69878	4.43263	4.3811	4.68513	4.36612	4.56051	5.02083	4.81134	5.07172	4.69844	4.53936	4.68133	5.04266	4.46119	5.01243	4.4068	4.71698	4.79177	4.67911	2.90006	4.18966	3.37547	3.47905	4.03629	4.29295	4.65945	4.37251	4.17552	4.00248	4.11771	3.90379	4.45529	4.54392	4.7741	4.4214	4.82294	4.57178
7940669	4.42792	4.58484	4.511	4.70432	4.30603	4.42526	4.50085	4.4315	4.99845	4.82543	4.36069	4.51521	4.39884	4.62068	4.66558	4.4787	4.92504	4.85692	4.2581	4.17876	4.40763	4.85698	4.38871	4.80531	4.59236	4.45211	4.4877	4.33831	4.71737	4.6253	4.5599	4.91232	4.9084	4.4239	4.39379	4.45149	4.46296	4.44243	4.65092	4.81538	4.4587	4.60808	4.51742	4.53511	4.46491	4.24977	4.53169	4.71253	4.52291
7921342	4.09782	4.46959	4.25315	4.82232	5.0718	4.18555	3.97254	3.99373	4.35404	4.46499	3.94151	4.12566	4.44574	4.08522	4.16295	4.23805	4.17622	4.68182	4.12963	4.28976	3.80039	3.82473	3.7232	4.36985	4.19328	4.11619	4.23695	4.31656	4.21289	3.83406	3.66183	4.95911	4.54656	4.32941	4.29338	4.52545	4.29144	4.14824	4.17794	4.27008	4.57838	4.40463	4.3814	4.22432	4.46205	4.17707	4.34888	3.96845	3.86002
7912529	3.20535	3.85495	3.93992	4.23393	4.6823	4.36025	3.89642	4.03355	4.08396	4.36317	3.86824	4.2229	4.26396	4.13558	4.3689	4.44599	4.18715	4.70499	4.29747	4.39756	4.12981	4.20637	4.28233	4.43673	4.04087	4.53987	3.97582	4.15699	4.2288	4.22343	3.55213	4.58581	4.52853	4.87217	4.74382	4.05624	4.56106	4.19303	4.51356	4.1645	4.63879	4.13297	4.16978	4.41257	3.97295	3.76366	4.04394	3.98247	4.34417
8144683	4.15857	3.91964	3.81823	4.59465	4.58576	4.18726	3.87252	3.80631	4.1325	4.27307	3.89344	4.21222	4.28233	3.94184	3.97476	4.18328	3.95345	4.48736	3.95724	4.26552	4.02975	3.66344	4.34611	4.42772	3.85779	4.19495	4.03923	3.70186	4.1963	4.11297	4.05386	4.78605	4.49106	4.86238	4.68383	3.77892	4.33855	4.15032	4.09482	3.99865	4.4507	3.94861	4.02788	4.28184	3.87458	4.07931	3.81892	3.88952	3.89371
8064396	4.05924	4.18649	4.13323	4.5628	4.41065	4.20907	4.1824	4.05303	4.17473	3.99245	3.97904	4.13843	4.26672	4.22155	4.19011	4.3378	4.21665	4.41814	4.22744	4.0002	4.21737	4.21266	4.27526	4.36222	4.07434	4.65855	3.99815	4.20596	4.20901	4.17211	4.16888	4.5755	4.08868	4.59542	4.96797	4.33855	4.27845	4.23803	4.2959	4.01638	4.53153	4.18619	4.24301	4.28393	4.23853	4.35878	4.18021	4.28334	4.02048
8124942	3.67827	3.4612	3.62814	4.13392	4.21132	3.82411	3.88056	3.92158	3.63545	3.80652	3.59225	3.88315	3.85411	3.75533	3.82969	4.1095	3.77368	4.05017	3.77791	3.73881	3.93965	4.16468	3.96321	3.72022	3.80948	4.00469	3.73634	3.57779	3.89621	3.89812	3.65402	3.96709	3.77124	3.90321	3.83031	3.95778	3.87757	3.87599	3.89749	3.89143	3.85669	3.71924	3.76046	3.79293	3.72134	3.78657	3.90099	3.94634	3.45598
8179762	3.67827	3.4612	3.62814	4.13392	4.21132	3.82411	3.88056	3.92158	3.63545	3.80652	3.59225	3.88315	3.85411	3.75533	3.82969	4.1095	3.77368	4.05017	3.77791	3.73881	3.93965	4.16468	3.96321	3.72022	3.80948	4.00469	3.73634	3.57779	3.89621	3.89812	3.65402	3.96709	3.77124	3.90321	3.83031	3.95778	3.87757	3.87599	3.89749	3.89143	3.85669	3.71924	3.76046	3.79293	3.72134	3.78657	3.90099	3.94634	3.45598
8027819	4.27402	4.08984	4.46012	4.71984	4.90832	4.45497	4.31813	4.07271	4.52712	4.64838	4.38897	4.56178	4.44751	4.41219	4.21491	4.42425	4.2919	4.81635	4.59798	4.31092	4.4293	4.40156	4.38318	4.53131	4.18265	4.41393	4.5074	4.45	4.36756	4.35845	4.21636	4.79738	4.22384	4.46872	4.38242	4.59281	4.41592	4.30889	4.18683	4.38736	4.6378	4.55638	4.39265	4.15716	4.3612	4.2535	4.45498	4.41753	4.17055
8101723	4.38935	4.36547	4.18069	3.92336	5.07255	3.9743	3.94224	3.99358	4.14688	4.10281	4.11134	4.12992	4.0767	4.23606	4.27426	4.15145	4.09566	4.72867	4.08516	4.23316	4.18499	4.14914	4.25264	4.1804	4.29893	3.96396	4.28796	4.02797	4.18199	4.0557	3.83274	4.16784	4.17723	4.11239	4.18846	4.61594	4.39949	3.94757	4.20963	4.09133	4.21851	4.21187	4.22785	4.46454	4.57367	4.21684	4.35258	4.34846	4.13511
7984759	4.1603	3.79849	4.10959	4.43558	4.09804	4.13144	4.1766	4.14519	3.97477	4.36766	3.78526	4.26799	4.35626	4.12434	4.1957	4.32515	4.1564	4.33621	3.96956	3.95547	4.08319	4.19763	3.91276	4.28602	4.08014	4.07513	4.06436	4.19411	4.02583	3.97989	3.90641	4.86303	4.40292	4.51914	4.57522	4.22899	4.4416	4.53096	4.12955	4.35231	4.3913	4.11838	4.14519	4.34098	3.9781	4.04436	4.31803	4.17828	4.08801
7907788	4.44703	4.07592	4.46708	4.3813	4.65811	4.34401	4.58681	4.27967	3.93437	4.65998	4.46481	4.02747	4.42618	4.5407	4.40474	4.06408	4.35385	4.4124	4.62947	4.11472	4.77795	4.33123	4.65895	4.79397	4.48691	3.78382	4.51258	4.33055	4.41442	4.48721	4.54291	4.38937	4.68936	4.04974	3.93019	4.39614	3.73839	4.42551	4.21066	4.45307	3.85802	4.53389	4.22645	4.46496	4.05169	4.49889	4.4481	4.80474	4.26861
8122756	4.20901	4.26176	3.90143	4.60343	4.68323	4.38748	3.71309	4.08751	4.26132	3.95194	4.15512	4.0379	4.47319	5.07293	3.99474	3.8209	3.9767	4.18255	4.56834	3.66282	4.63685	4.30227	4.24318	4.33522	3.94327	4.42952	3.88359	4.39675	4.16636	4.38063	4.0252	3.55644	4.53264	4.26603	4.03124	3.91134	3.92419	4.18784	4.47246	4.17377	4.33096	3.99442	4.12268	4.16852	4.18816	3.74751	4.7917	4.13068	4.22235
7900365	4.33492	4.55307	4.48498	4.82001	4.50822	4.54106	4.28648	4.47666	4.63357	4.85127	4.45029	4.44447	4.46824	4.4449	4.5617	4.48357	4.37137	4.848	4.44545	4.45845	4.33967	4.20577	4.32941	4.52474	4.47219	4.78586	4.64445	4.57611	4.39964	4.22742	4.33811	4.91793	4.40089	4.50469	4.75603	4.67521	4.44296	4.66193	4.53607	4.40304	4.72681	4.29335	4.57802	4.52918	4.21748	4.54137	4.51566	4.41598	4.35947
8052947	3.87274	4.17522	4.24038	4.79376	3.52521	4.48394	4.00774	4.27675	4.53308	4.51014	3.91277	4.85971	4.47241	4.13476	4.32905	4.19895	4.19842	4.21307	4.28309	4.11743	4.17358	4.33984	4.28309	4.48603	4.08756	4.16069	3.97788	4.30761	3.97401	4.20532	4.52131	4.65929	4.35346	4.36792	4.74125	4.61649	4.64341	4.28655	4.22726	4.32156	4.58232	4.30483	4.26651	4.17796	4.19941	4.06847	4.11268	4.16503	3.96373
7984475	3.44106	3.6729	3.77382	4.05837	4.24706	4.10694	3.62466	3.70503	3.81367	3.84373	3.53691	3.43797	3.73545	4.1554	3.76205	3.87102	3.88277	4.27003	4.01547	3.6255	3.90907	3.89299	3.66155	3.97066	3.77353	3.91954	4.02152	3.77342	3.73071	3.90822	3.55283	4.10047	4.34223	4.15371	4.14972	3.70732	3.96912	3.70827	3.99785	3.80808	4.16381	3.57753	4.1676	3.46346	3.95421	3.82628	3.86447	3.42444	3.5162
7939897	4.35983	3.89589	4.1924	3.95633	3.31329	3.87081	4.10912	3.38981	3.56588	3.39725	3.34161	3.72457	4.0585	4.43498	3.91056	4.01829	4.03597	4.91752	4.37403	4.57699	4.45932	3.61589	3.63608	3.63221	4.18794	4.86364	3.73636	4.45655	4.04411	3.98049	4.32099	3.79547	4.09041	5.07372	4.0726	4.23756	4.0517	3.75834	3.34685	3.92584	4.45829	3.67118	4.41267	4.33736	3.91305	3.81625	4.43926	3.51416	4.78441
8063347	4.37309	4.65089	4.31964	4.71391	4.89279	4.38335	4.41867	4.38433	4.3006	4.72258	4.22426	4.56688	4.25195	4.00725	4.67252	4.55684	4.46352	5.02852	4.34627	4.28522	4.30571	4.54905	4.58565	4.49367	4.25004	4.59127	4.28549	4.20449	4.45201	4.38927	4.24591	5.07408	4.55821	4.71299	4.62359	4.28236	4.41867	4.29633	4.36388	4.75485	4.64542	4.49629	4.6168	3.97767	4.58479	4.0459	4.29647	4.41867	4.51225
8076815	3.7103	4.2611	4.03496	4.73276	4.52433	4.07127	4.19402	4.02264	4.04147	4.19034	4.03103	4.41171	4.1452	4.1538	4.24624	4.21446	4.24972	5.03233	4.27156	4.19374	4.23649	4.21748	4.15086	4.3087	3.98412	4.19763	4.22362	4.06448	4.08743	4.37286	3.94781	4.38016	4.29956	4.10054	4.21053	4.23675	4.35728	4.18492	4.25991	4.20279	4.29253	4.54871	4.51017	4.47037	4.32909	4.40387	4.10624	4.21793	3.98008
7976858	3.20145	3.53949	3.46789	3.73917	3.91869	3.67828	3.31586	3.44144	3.79641	3.64953	3.0116	3.6957	3.48998	3.59822	3.70609	3.85583	3.76118	3.38008	3.45539	3.46798	3.31837	3.30935	3.4684	3.79175	3.35221	3.68832	3.57346	3.49036	3.31688	3.13635	3.3889	3.96177	4.01557	4.19844	3.9758	3.74865	3.82737	3.85339	3.61774	3.45209	3.81892	3.50249	3.70473	3.5308	3.72479	3.28187	3.46088	3.51137	3.79487
7974914	3.54867	3.72495	3.68109	3.99026	4.06593	3.62377	3.50105	3.84384	3.69936	3.72354	3.69276	3.41181	3.79581	3.59204	3.98759	4.12636	3.83447	3.87968	3.65661	3.68924	3.74469	3.73891	4.06655	3.75032	3.9544	3.79372	3.78664	3.49939	3.46298	3.58369	3.9578	4.13139	3.89087	4.03801	4.19893	3.77057	3.92545	3.50088	3.49567	3.95805	4.24373	3.49784	3.73993	4.06673	3.34153	3.91536	3.77301	3.75863	3.51841
8130565	4.38919	4.38892	4.40527	4.52861	4.09207	4.02994	4.44743	4.52204	4.38285	4.12561	4.41777	3.90414	4.4886	4.59175	4.39649	4.3061	4.12767	4.8442	4.3502	4.53608	4.4493	4.66211	4.74446	4.58443	4.4209	4.5012	4.56504	4.69235	4.3348	4.36603	4.48979	4.27124	4.76457	4.25369	4.35681	3.90454	4.21994	4.55926	4.57732	4.13744	4.58005	4.12375	4.14598	4.44671	4.5645	4.53389	4.61738	4.27312	4.39379
8092162	3.95076	4.37503	4.0456	4.76486	4.79168	4.6485	4.76197	4.57618	4.31093	3.95264	4.36032	4.57227	4.66796	4.44733	4.53948	4.32244	4.79436	5.05118	4.22193	4.32352	4.46122	4.13917	4.43396	4.77158	4.46191	4.61697	4.64339	4.63329	4.53648	4.50812	4.39048	4.54615	4.48282	5.03312	4.58949	4.71375	4.36348	4.4388	4.7288	4.65684	4.61052	4.35511	4.86719	4.62332	4.27038	4.29542	4.57749	4.05026	4.47801
8001231	3.99831	4.0146	3.88023	5.07539	4.91098	4.56071	4.64328	4.19974	4.41503	4.7137	4.57164	3.97741	4.6308	4.12969	4.23326	4.17327	4.25626	4.53018	4.32443	4.45456	4.55399	4.45224	4.83345	4.69358	4.11849	4.42876	4.48029	4.36715	4.02088	4.57152	4.82141	3.86576	4.3379	4.23946	3.96569	3.63395	4.05479	4.32338	4.31566	3.77937	3.85805	4.63198	3.74107	4.19182	4.24201	4.6515	3.93753	4.1629	3.6489
8083075	4.54314	4.28622	4.6441	4.79571	4.91061	4.4246	4.46792	4.46594	4.48996	4.13782	4.45005	4.76246	4.39382	4.88585	4.49184	4.76501	4.39531	5.07541	4.74339	4.72259	4.57036	5.02766	4.31029	4.04702	4.69891	4.5201	4.73927	4.52632	4.27493	4.25241	4.97197	4.62658	4.07596	4.37085	4.36008	4.65558	4.65296	4.95541	4.47764	4.17108	4.70516	4.45674	4.42769	4.48443	4.48661	4.69996	4.36715	4.66887	4.32039
8068549	4.28526	3.93782	4.66174	4.60875	5.07542	4.73926	4.6299	4.46659	4.71885	4.61489	4.33757	4.04623	4.32553	4.48153	4.51652	4.43794	4.70237	4.6135	4.82911	4.61408	4.59129	4.57229	4.68011	4.76911	4.80412	4.64646	4.55558	4.73944	4.85964	4.83206	4.4285	5.0177	4.23729	4.58252	4.27118	4.89462	4.59878	4.59878	5.04255	4.59769	4.76254	5.04355	4.70654	4.59878	4.56189	4.88828	4.51916	4.6759	4.57285
8164742	4.63831	4.43102	4.63254	4.86972	4.43697	4.73479	4.49862	4.68976	4.62329	4.35836	4.65533	4.39238	4.41628	4.67072	4.45439	4.4293	4.70679	4.86094	4.40909	4.87505	4.90454	5.05752	4.8073	4.57827	4.78895	4.39565	4.80879	4.68233	4.75215	4.59114	4.71756	4.65241	4.62884	4.51915	4.94585	4.61208	4.43282	4.71345	4.87951	4.61053	4.5065	4.46094	4.45318	4.88919	5.04094	4.63314	4.64604	4.77251	4.77659
7929901	4.57629	4.66899	4.282	4.53074	4.54036	4.3767	4.17671	4.52683	4.81338	4.52102	4.47267	4.30972	4.31015	4.64058	4.38367	4.66998	4.67635	4.96822	4.23771	4.43865	4.22744	4.60244	4.32273	4.67634	4.21401	4.24882	4.42942	4.39383	4.44089	4.46298	4.10813	4.32466	4.42832	4.3261	4.4886	4.13097	4.55777	4.209	4.51218	4.41033	4.35777	4.30754	4.29105	4.22816	4.13552	4.14055	4.35448	4.35194	4.27521
8130837	3.38961	3.77516	3.66585	4.2254	4.15299	3.87822	3.58913	3.73693	4.04791	3.90549	3.52689	3.95611	3.91479	3.69028	3.96226	3.91531	3.80484	4.08897	3.58665	3.81582	3.74192	3.57585	3.77511	3.80744	3.57695	3.72835	3.90624	3.65216	3.83044	3.63241	3.45559	4.32918	4.35122	4.01921	4.17344	3.80577	3.92762	3.80553	3.67173	3.93245	4.08671	3.86415	3.8459	3.56582	3.86552	3.76626	3.65387	3.84659	3.76531
8104394	4.18219	4.76948	4.34298	4.81259	4.52447	4.62005	3.95455	4.35206	4.14597	4.30577	4.2307	4.19112	4.13404	4.08118	4.28099	4.23889	4.34034	4.4742	4.13964	4.21845	4.24848	4.16515	4.35087	4.28741	4.11886	4.38367	4.23915	4.37075	4.26614	4.34264	4.29151	4.87429	4.69307	4.50243	4.93374	4.25824	4.79989	4.30577	4.7331	4.34503	4.56095	4.34392	4.21208	4.30691	4.24721	4.29138	4.24186	4.32073	4.48527
8015232	3.53184	3.96578	4.00251	4.5164	4.78296	4.25935	4.37348	4.07662	3.74642	3.92665	3.87755	3.81702	4.09498	4.1917	4.23073	4.6123	3.81722	4.8849	3.88199	4.01001	4.24014	3.9884	4.42842	4.17315	3.88115	4.12722	4.34018	4.29797	4.19873	4.15956	4.01354	4.26064	4.0734	4.26611	4.18609	4.26952	4.40357	4.19364	3.84149	4.70055	4.92462	4.06618	4.3427	4.55129	4.22684	3.97913	4.17697	4.10593	4.07139
8036155	3.85172	4.19826	4.06021	4.26871	4.61295	4.06818	4.06381	4.14126	4.19246	4.06562	3.84858	4.30965	4.02193	4.17518	4.14822	4.1399	4.066	4.31619	4.07226	3.97861	3.80422	4.13559	4.05137	4.08794	4.0337	3.86962	4.14403	3.97856	4.06011	4.21208	3.93881	4.31052	4.26313	4.21089	4.43742	4.20119	4.25994	4.09995	4.31855	4.19097	4.53632	3.98319	4.39679	4.10491	4.18754	4.09452	4.02734	4.0933	3.87664
8151633	3.9994	4.15247	4.37115	4.59479	5.07652	4.38449	3.97836	4.30619	4.44072	3.98518	3.93779	3.9653	4.25832	4.05764	4.13807	4.13383	4.10643	4.83917	4.12102	4.14595	3.6718	4.36264	3.89499	4.39193	3.94204	4.14157	3.99164	3.76077	4.05612	4.34339	3.94945	4.45256	4.31307	4.59167	4.5499	3.94873	3.95649	3.67379	4.35234	4.27827	4.30661	3.86851	4.34287	4.36143	3.94441	4.19283	3.9138	4.05568	4.44366
8070712	3.7096	3.91971	4.0705	4.06965	4.38428	3.91283	3.57259	3.71182	3.76092	3.74026	3.55111	3.56815	3.78192	3.63701	3.87531	3.96496	3.63922	4.39633	3.82279	3.72795	3.82279	3.49998	3.77348	3.96616	3.87531	3.99696	3.91904	3.79268	3.66871	3.67056	3.52268	4.24862	4.16616	3.90127	3.72747	3.91128	3.30206	3.98645	3.432	4.18072	3.81486	4.14435	3.98454	3.87531	3.78283	3.99091	3.80765	3.66204	3.90388
8148020	3.904	4.24051	4.25023	4.68803	4.88381	4.3397	4.09515	4.13402	4.69175	4.49041	3.95672	4.3404	4.31406	4.12018	4.40419	4.49374	4.11657	5.07663	4.21352	4.14086	4.21291	3.96885	4.1073	4.47177	3.90184	4.30103	3.73807	4.22491	3.8539	4.34515	3.93687	4.5203	4.16538	4.89658	4.09426	4.16696	4.18876	3.79862	3.94322	4.22615	4.95508	4.21252	4.133	3.979	4.08545	4.06046	4.30771	4.14059	3.54307
8156549	4.52705	4.52093	4.51587	4.87662	4.95168	4.42558	4.41269	4.60148	4.40346	4.38804	4.24658	4.57486	4.77633	4.84124	4.78394	4.68796	4.42457	5.07666	4.46507	4.78387	4.52062	4.78875	4.63961	4.42189	4.44022	4.52055	4.64823	4.75797	4.58765	4.52403	4.55884	4.40484	4.11185	4.70483	4.59971	4.65288	4.71652	4.34718	4.79794	4.35563	4.49295	4.56004	4.58798	4.6364	4.54648	4.55582	4.59356	4.36156	4.49851
8116932	4.14327	4.34768	4.29847	4.7563	5.07687	4.37642	4.27744	4.21076	4.71629	4.2217	4.28233	4.29755	4.43473	4.31111	4.31656	4.34543	4.38689	4.8046	4.22171	4.42224	4.42516	4.29016	4.66412	4.60881	4.27072	4.64135	4.40589	4.1136	4.11244	4.44378	4.2379	4.45305	4.77984	4.41283	4.57748	4.46475	4.35617	4.3776	4.38428	4.41421	4.61841	4.49966	4.3877	4.52682	4.23196	4.22567	4.37298	4.13949	4.47668
8051707	5.07692	4.43946	4.17565	4.04435	4.44403	3.93576	4.49368	4.59769	4.34886	4.42072	4.99123	3.81927	4.39681	4.5965	4.08317	3.96821	4.04887	4.69517	4.47046	4.36784	4.48149	4.93996	4.53506	4.32054	4.38154	3.9732	4.17788	4.53788	4.3593	4.30026	4.35939	3.73919	3.56688	3.96156	3.70534	4.24636	4.05909	4.30798	4.31717	4.40739	3.91915	4.29425	4.09183	4.38074	4.43248	4.673	4.56675	4.43771	4.25521
7927153	3.53964	3.8711	3.74498	4.41052	4.29112	4.23334	3.47668	4.04775	3.92186	3.99956	3.41328	3.81714	3.83609	3.47856	4.27387	3.81909	3.86553	4.48225	3.49138	3.83666	3.84064	3.91741	3.94744	3.70171	3.55469	3.76092	3.31206	3.98054	3.60442	4.18233	3.61758	4.10785	4.23294	4.04619	3.95445	3.61138	3.55249	3.38126	3.6491	3.87497	4.07516	3.72014	3.62272	3.2842	3.64507	3.65444	3.38176	3.726	3.76569
7913271	3.65087	4.33148	4.32337	4.59659	5.07724	4.28791	4.13571	4.01555	4.21132	4.45452	4.38369	4.27483	4.42922	4.40623	4.37729	4.43974	4.33733	4.99826	4.14328	4.26947	4.08585	4.06091	4.45841	4.35638	4.04916	4.51228	4.42061	4.36279	4.21243	4.3289	4.07922	4.75954	4.43644	4.67175	4.72102	4.52654	4.4149	4.34758	4.52756	4.29	4.62093	4.25953	4.29898	4.34621	4.35866	4.1575	4.40324	4.41803	4.45505
8070386	3.03226	3.33057	3.82338	4.13275	3.77546	3.78957	3.51184	3.8115	4.27756	3.65599	3.28406	3.80253	3.84741	3.11385	3.72153	3.72154	3.64723	4.31094	3.449	3.49756	3.95369	3.57017	3.30274	3.71389	2.98283	3.74389	3.22818	3.45758	3.56206	3.21066	3.1621	4.13059	4.05457	3.80204	4.05003	3.32296	3.93944	3.22353	3.4535	3.62366	3.80204	3.70538	3.40111	4.08006	3.65273	3.44785	3.40199	3.88397	3.53169
7969298	3.93289	4.38685	4.24715	4.88447	4.90268	4.24712	4.14664	4.12704	4.13849	4.34884	4.06556	4.04949	4.45526	4.11635	4.32975	4.0363	4.14252	5.07752	3.96628	4.05438	4.05714	3.92892	4.2409	4.21603	4.16099	3.94559	4.07457	3.90697	4.0829	4.23631	3.98668	4.4392	4.1994	4.56608	4.57447	4.22178	4.24455	4.03409	3.74847	4.15592	4.58966	4.39525	4.21281	3.81084	4.29931	4.08592	4.25935	4.04037	3.89881
7920506	4.01184	4.41353	4.31032	4.59629	4.70932	4.41371	4.14537	4.00129	4.43896	4.74617	4.10809	4.25039	4.5658	4.39317	4.53734	4.44511	4.29677	4.82216	4.72087	4.51639	4.57631	4.17007	4.52841	4.46291	4.38114	4.77716	4.50073	4.49926	4.42053	4.35623	4.19742	5.05377	4.90775	4.7731	4.67164	4.37899	4.63818	4.71854	4.7432	4.78276	4.73161	4.52036	4.7834	4.66626	4.53643	4.10427	4.30855	4.4615	4.52808
8104613	4.30925	4.43398	4.42183	5.07803	4.79275	4.52482	4.72507	4.1914	4.33291	4.35375	4.45186	4.51539	4.98667	4.57733	4.55039	4.59217	4.75718	5.0241	4.56214	4.61077	4.49472	4.55266	4.81788	4.20655	4.55773	4.35465	4.91825	4.62931	4.46064	4.81113	4.1902	4.57288	4.40769	4.41363	4.7065	4.8279	4.07327	4.32272	4.36027	4.45249	4.80236	4.69028	4.73005	4.70146	4.91361	4.89872	4.76169	4.4445	4.23571
7905929	3.57061	3.34275	3.55379	4.03504	4.05216	3.4575	3.75061	3.43447	3.92335	3.71578	3.50734	3.35287	3.9861	3.75142	3.52185	3.64207	3.49802	3.90246	3.53449	3.61043	3.46053	3.57248	3.39463	3.70653	3.55295	3.88755	3.49962	3.63422	3.42069	3.67003	3.46041	3.89407	4.11518	4.06417	4.22438	3.62377	3.79099	3.92847	3.54723	3.84093	3.9613	3.54345	3.59985	3.99682	4.17472	3.33696	3.4646	3.56166	3.7132
7937079	5.07831	4.39454	4.41255	4.36826	4.81136	4.24101	4.52924	4.67589	4.34681	4.36166	4.43412	4.2672	4.37839	4.71598	4.61569	4.66861	4.73733	4.98034	4.42329	4.81449	4.68357	5.07657	4.28176	4.53008	4.49011	4.31605	4.28109	4.48485	4.53765	4.54032	4.98077	4.86911	4.36406	4.10015	4.28512	4.34654	4.52024	4.61566	4.4923	4.37251	4.59031	4.12723	4.08524	4.62043	4.42005	4.28097	4.7386	4.8873	4.80461
8179228	4.43737	4.3122	4.48072	4.72787	4.49936	4.43771	4.36567	4.76018	4.28641	4.60345	4.25409	4.7746	4.63816	4.91732	4.45471	4.80337	4.63734	4.85532	4.59574	4.66171	4.51406	4.62312	4.78472	4.68992	4.57649	4.45175	4.6224	4.61794	4.53093	4.64695	4.61794	4.39466	4.70589	4.6503	4.69246	4.50711	4.72173	4.67861	4.6452	4.41951	4.71676	4.66461	4.21628	4.6291	4.84427	4.9551	4.84365	4.72453	4.32386
8061912	3.68345	4.18433	3.73798	3.68226	3.73496	3.68841	3.48127	3.53744	3.59072	3.5357	3.69214	3.63245	3.59571	3.28199	3.59363	3.71695	3.6374	4.06063	3.8316	3.85345	3.27974	3.61719	3.95622	3.62469	3.665	3.65924	3.78607	3.6332	3.72918	3.62931	3.59889	4.24772	3.72918	4.05652	4.09509	4.06535	3.76243	4.03609	3.83811	3.59536	3.99426	3.72822	4.1482	3.74199	3.31972	3.6507	3.4099	3.83405	3.58861
8004940	4.67261	3.64209	4.26608	3.90255	3.9386	3.02434	3.49686	4.00193	4.25903	3.98196	3.90271	3.86481	4.7872	4.48119	3.71595	4.04993	4.34622	4.00432	3.88223	4.45309	4.71285	4.86605	3.82538	4.05628	3.94931	3.40856	3.58038	4.63933	3.73982	3.69918	4.56323	2.98426	3.66728	4.15048	3.3516	3.70383	4.04888	4.45085	4.36341	3.67906	3.97099	3.56041	3.70613	4.00312	4.03841	4.10085	3.97874	4.43265	4.52332
8113699	4.53867	4.34179	4.13232	4.73229	5.07876	4.47685	4.50281	4.37247	4.23175	4.24862	4.14459	4.2943	4.41313	4.53394	4.11	4.39132	4.28611	5.07894	4.16755	4.41	4.49398	4.70824	4.33868	4.3914	4.10762	4.5997	4.14287	4.23942	4.24835	3.94364	4.46338	4.23739	3.99403	4.89724	4.35721	4.28927	4.4253	4.30882	4.59189	4.58363	4.63523	4.08403	4.35501	4.57925	4.76473	4.58445	4.32743	4.24045	4.02689
8132840	3.8454	3.92968	4.11208	4.41216	4.46485	4.54276	3.93045	4.15512	4.3468	4.27863	3.8322	4.30327	4.21591	4.2761	4.38564	4.58517	4.27031	4.70726	4.17027	4.26623	4.14426	3.99714	4.27631	4.47594	4.20217	4.63985	4.13483	4.03382	4.26696	4.12477	3.95839	4.90132	4.70461	4.80433	4.72939	4.31606	4.51226	4.10635	4.10726	4.39867	4.59539	4.38626	4.47382	4.14097	4.38264	3.75492	4.06541	4.16737	4.33388
7982131	4.3894	4.54772	4.47655	4.69745	4.90245	4.41199	4.39252	4.4811	4.38427	4.2998	4.489	4.36103	4.59116	4.59107	4.38679	4.52905	4.42449	4.76767	4.53692	4.60986	4.59639	4.37726	4.29529	4.56736	4.50406	4.52886	4.71972	4.43834	4.52071	4.48404	4.51024	4.46632	4.55328	4.61255	4.56386	4.51578	4.43243	4.53288	4.55079	4.53405	4.54694	4.39714	4.62148	4.78993	4.51424	4.49229	4.57597	4.51531	4.46852
7986922	4.3894	4.54772	4.47655	4.69745	4.90245	4.41199	4.39252	4.4811	4.38427	4.2998	4.489	4.36103	4.59116	4.59107	4.38679	4.52905	4.42449	4.76767	4.53692	4.60986	4.59639	4.37726	4.29529	4.56736	4.50406	4.52886	4.71972	4.43834	4.52071	4.48404	4.51024	4.46632	4.55328	4.61255	4.56386	4.51578	4.43243	4.53288	4.55079	4.53405	4.54694	4.39714	4.62148	4.78993	4.51424	4.49229	4.57597	4.51531	4.46852
7952361	4.81026	4.64972	4.6467	4.99152	4.72825	4.5319	4.51042	4.5276	4.54452	4.35936	4.61814	4.30486	4.73486	4.59365	4.61751	4.63347	4.37959	5.0792	4.69901	4.66599	4.95938	4.86094	4.514	4.57727	4.54898	4.69788	4.94224	4.62051	4.65771	4.61243	4.46283	4.55746	4.62367	4.49893	4.80556	4.34281	4.61515	4.74557	4.47673	4.71987	4.64411	4.44685	4.62619	4.71765	4.74012	4.80019	4.60927	4.46266	4.63218
7900658	3.44571	4.01256	3.9915	3.88114	4.48789	4.14832	3.98271	3.67914	4.22129	4.45871	3.68456	3.85742	4.11231	3.87309	3.96409	4.06844	3.72507	4.26956	3.98504	4.05521	3.62979	4.07555	3.79103	4.21353	3.77801	3.97972	3.84098	3.93061	4.01256	3.89893	3.89999	4.24087	4.26855	4.30982	4.51303	3.9696	3.98918	3.79124	4.06368	4.01256	4.03251	3.7144	3.8094	3.62709	4.05746	4.08817	3.97037	4.02994	3.93273
8000757	3.76562	4.09384	4.06687	4.40554	4.35247	4.07508	4.07918	3.84813	4.15364	4.29658	3.80897	4.07077	4.22159	4.03342	4.16208	4.06821	4.21948	4.35979	3.89473	4.10947	4.094	4.14724	4.11682	4.05144	4.03416	4.30673	4.24373	4.11271	4.04491	4.09247	4.06596	5.04406	4.63315	4.37738	4.48093	4.08497	4.11277	3.98007	4.27607	4.1467	4.43289	4.10057	4.3028	4.22862	4.10558	3.86319	4.01977	4.00061	4.17549
7912672	3.98326	4.09823	4.17623	4.31563	4.8345	4.03893	4.04474	4.04726	4.16228	4.30607	3.9216	3.93397	4.19543	4.10129	4.30558	3.97569	4.17316	4.58551	4.0749	4.13413	3.908	4.07891	3.90073	4.3629	3.96122	3.98654	4.08502	3.73077	4.0808	3.95252	4.18306	4.62796	4.53911	4.25502	4.53752	3.42665	4.1103	4.37864	4.44892	4.31501	4.50443	4.20116	3.95609	4.03024	3.97368	3.70934	4.18527	4.0613	3.94149
7916489	4.28394	4.61086	4.30656	4.50336	4.5194	4.52902	4.1876	4.35054	4.4128	4.32411	4.1216	4.6288	4.40985	4.04657	4.32378	4.52661	4.50292	4.89671	4.42766	4.08145	4.06543	4.21968	4.3354	4.12336	4.39143	4.26487	4.38048	4.25523	4.24126	4.44608	4.05774	4.4842	4.36926	4.49343	4.42618	4.59774	4.21441	4.27441	4.30277	4.73405	4.54955	4.48499	4.60073	4.03299	4.49949	4.42788	4.31591	4.49242	4.42535
8144604	3.84317	4.3638	3.9574	4.69071	4.65323	4.01576	4.03653	3.90055	4.04331	3.8391	3.83205	4.31086	4.38234	3.9871	4.48849	4.10133	4.09267	4.41382	3.87394	3.84863	4.15342	4.37924	4.27905	4.04469	3.91681	4.10393	4.02489	4.3381	4.1289	4.07322	3.96507	3.97822	4.21541	4.48886	4.25925	4.34307	4.1543	3.77425	3.81917	4.23637	4.40415	4.2373	4.17198	4.01843	3.9161	3.90359	3.86654	4.14301	3.83965
8123446	3.70015	3.6547	3.44957	4.1163	4.50852	3.85567	3.58845	3.6412	3.70965	3.68509	3.38468	3.68477	3.94629	3.40729	3.76352	3.85087	3.48579	3.99523	3.66454	3.79718	3.5131	3.5747	3.75098	4.04136	3.45819	3.73025	3.74214	3.75295	3.66141	3.7851	3.34565	3.97718	3.80015	3.97401	3.8859	3.72107	3.72189	3.61524	3.58216	3.87791	4.08508	3.36309	3.70817	3.59328	3.78724	3.75243	3.57983	3.70753	3.79136
8011734	4.15351	4.31084	4.36993	4.80339	4.1134	4.56124	4.43724	4.49083	4.62991	4.5484	4.16693	4.67128	4.38659	4.51722	4.56383	4.77321	4.52061	4.76148	4.26341	4.31417	4.41284	4.58114	4.27467	4.55167	4.27147	4.48392	4.66927	4.17067	4.40954	4.16227	4.1892	5.05017	4.76673	4.77226	4.86187	4.65942	4.25355	4.56718	4.42371	4.40593	4.45856	4.33223	4.42083	4.58509	4.53569	4.0917	4.3436	4.32717	4.34105
7898184	3.98752	3.93796	4.28183	4.47323	4.27287	4.30268	4.01968	4.00015	4.38545	4.51371	3.87327	4.18642	4.26058	4.1135	4.33829	4.46042	4.31597	5.08034	3.99786	4.25736	3.82085	4.2623	4.19318	4.48421	4.07657	4.31158	3.78936	3.95235	3.97111	3.84012	3.76853	4.58961	4.51437	4.49216	4.58206	4.04718	4.32076	4.02377	4.20835	4.45838	4.74833	4.29476	4.1589	4.18859	4.00296	3.99124	3.999	3.99226	4.06385
8117118	3.76511	4.29818	4.0763	4.72296	4.57107	4.24103	3.73384	3.95544	4.67805	4.37274	4.05696	4.25716	4.17482	3.85648	4.13663	4.12627	4.31204	4.25325	3.58083	3.84374	3.81834	4.18634	4.43104	4.36334	3.83396	4.31938	4.28809	4.16091	4.0341	3.74799	4.20952	5.08054	4.89182	4.29994	3.58009	3.23856	4.16554	3.71874	3.75771	3.90344	3.82621	3.67067	3.74756	4.05121	3.8299	3.35945	3.70146	4.08788	3.85461
7973652	3.81599	3.879	3.96222	4.62348	4.42619	4.16243	3.9881	4.10251	3.93254	4.03221	3.67585	3.98169	4.21948	3.67828	3.76952	4.05096	3.73932	4.63217	4.0185	3.922	3.7393	3.79031	3.7158	3.96117	4.06705	3.84378	3.96152	3.78773	3.7489	3.58762	3.76137	4.37704	4.20839	4.30336	4.18711	4.04986	3.85538	3.85344	3.94595	3.6059	4.14882	4.04393	4.36172	3.71817	4.17361	3.95445	3.82971	3.67362	3.88826
8164766	3.85149	3.80927	3.76941	4.19074	3.4863	4.00898	3.99643	3.78096	3.96538	3.744	3.93328	3.7965	4.02571	4.0338	4.07439	4.02192	3.70145	4.38475	3.84694	3.88683	3.69715	4.44899	4.06819	4.01331	3.85385	3.95005	3.72262	3.88117	3.87133	3.94844	3.78658	4.09685	4.07423	4.36983	4.27511	4.1099	3.99799	3.9861	3.78442	4.08821	4.20914	3.88284	4.1614	4.08761	3.81122	3.66986	4.01758	3.70332	3.82214
8079163	3.55326	4.72742	2.64684	3.56833	4.65816	3.38099	2.4391	1.93173	3.45479	3.87242	3.45765	3.80373	3.41486	2.72113	2.77737	3.89102	3.41027	4.89344	2.3303	3.57374	3.28232	3.61828	3.98181	3.2427	2.72676	2.99678	2.94208	2.69708	3.13307	2.7883	3.53965	4.19177	3.82852	4.14717	2.38088	2.70136	2.54969	1.89776	2.6562	2.93221	2.67173	3.90427	2.73505	2.98419	2.66832	3.02924	3.89247	3.38272	3.26851
8126482	4.3153	3.99609	4.42334	4.34309	3.78692	4.52762	4.18398	4.23206	4.25127	4.72333	4.1528	4.29102	4.25575	4.15912	4.37766	4.07082	4.46711	4.56982	4.53297	4.20599	4.11862	3.94623	4.30024	4.48544	4.38685	4.65727	4.55953	4.27313	4.28347	4.49873	4.45308	4.88689	4.61256	4.04278	4.40634	4.51053	4.26936	4.83522	4.68785	4.54217	4.09059	4.51827	4.12974	4.3134	4.04833	4.33072	4.49511	4.53194	4.67391
8135323	4.83871	4.4724	4.63032	4.53655	4.78807	4.10277	4.40443	4.46221	4.22017	4.20977	4.83081	4.20142	4.19302	4.55264	4.26316	4.33709	4.48802	4.54554	4.60905	4.56906	4.80612	4.54701	4.50144	4.46206	4.49274	3.95637	4.31767	4.47382	4.58421	4.4558	4.43952	3.85178	4.08357	4.21282	3.67837	4.37148	4.29238	4.57006	4.34978	4.27109	3.95367	4.13773	4.31363	4.51492	4.52178	4.51502	4.61404	4.50569	4.52456
8150318	4.3431	4.84099	4.79736	4.79005	4.82961	4.52674	4.73443	4.5032	4.62629	4.46383	4.24093	4.60344	4.77061	4.49946	4.57171	4.69799	4.67686	4.94906	4.67852	4.63444	4.55828	4.79958	4.48389	4.5106	4.84386	4.26651	4.52976	4.54894	4.57689	4.43334	4.752	4.91298	4.61156	4.87699	4.97413	4.59859	4.71704	4.62062	4.71067	4.61156	4.82287	4.55611	4.48809	4.45057	4.43585	4.45772	4.55824	4.51698	4.59378
7966779	3.58044	3.84533	3.4493	3.94172	3.89384	3.77954	3.43421	3.57303	3.72335	3.80863	3.76708	4.0539	3.88578	3.70834	3.82624	3.75483	3.93657	3.96312	3.50201	3.83235	3.63354	3.53119	3.54105	3.9801	3.54405	4.22573	3.43456	3.78155	3.5415	3.68587	3.57728	4.13969	4.11894	4.14657	4.14951	4.2049	3.71854	3.81241	3.65492	3.84338	3.96871	3.91162	4.14544	3.8276	3.85628	3.82787	3.65716	3.69446	4.05249
7929750	4.65572	4.6432	4.67034	5.04477	5.05199	4.69254	4.48318	4.77268	4.79444	4.44317	4.46507	4.66587	4.80278	4.79162	4.62003	4.47955	4.39576	5.08176	4.61529	4.78047	4.42064	4.71412	4.64665	4.84264	4.73586	4.58552	4.90112	4.83019	4.63267	4.56596	4.74708	4.51692	4.47558	4.34961	4.59726	4.75592	4.34606	4.73986	4.7546	4.40939	4.37514	4.67935	4.64171	4.33272	4.53351	4.68434	4.88913	4.62157	4.4856
8131927	4.75893	3.95572	3.96082	4.37168	3.28125	3.96576	4.14391	4.18622	4.3061	4.01501	4.5587	4.0317	4.40268	4.26143	3.99208	3.92425	3.91964	4.141	4.17883	4.33363	4.79087	5.08197	4.3131	4.47783	4.12246	3.93272	4.13605	4.21673	4.11009	4.64327	3.89448	3.38183	3.75986	3.76062	3.66636	4.08176	4.08176	3.92614	4.34364	3.70059	3.82694	4.03407	3.89003	4.06465	3.96262	4.1461	4.25603	4.45512	4.05891
8031057	3.40823	3.88742	3.76678	4.26004	4.53023	4.1914	3.92022	3.78986	4.00364	4.09973	4.05302	4.06394	3.87726	3.69051	4.12035	4.06922	3.95409	4.53896	3.97234	3.82556	3.71553	4.09475	4.09136	4.19226	4.06304	4.5676	4.14855	4.05897	4.04718	4.04211	3.89859	4.55483	4.08451	4.91991	4.37078	4.26071	4.23207	3.77874	4.00644	3.8584	4.38036	3.83646	4.27748	3.92238	4.2457	3.95861	3.9249	3.96151	3.94863
8063043	4.26676	4.5156	4.56606	5.08202	4.5263	4.7221	4.5257	4.37144	4.43969	4.61532	4.20859	4.68652	4.53465	4.50063	4.39353	4.5222	4.57366	5.07751	4.45729	4.39146	4.20642	4.49553	4.35899	4.66901	4.43048	4.28785	4.407	4.51634	4.82704	4.58262	4.20859	5.06842	4.76138	4.69308	4.80282	4.52318	4.68857	4.8092	4.44281	4.38775	4.58791	4.56582	4.38318	4.40907	4.52464	4.29847	4.52948	4.10065	4.24872
7922001	3.90164	3.98894	4.03052	4.38081	4.35702	4.14389	3.92905	3.90608	4.02417	4.1074	3.79874	4.33033	4.03233	4.17652	4.19865	4.08827	4.1428	4.60245	3.97622	4.24055	3.91466	3.8888	3.88562	4.21382	4.03792	4.09741	4.20683	4.15056	3.97541	4.13137	4.07808	4.50462	4.34025	4.76952	4.57049	4.31494	4.1655	4.26659	4.19444	4.24891	4.45669	4.04761	4.12576	4.33089	4.27312	4.13107	4.07907	4.17639	4.05117
7993608	4.56605	4.28155	4.53422	4.72333	4.56238	4.70557	4.93518	4.67111	4.49674	4.66962	4.77932	4.7759	4.82378	4.51657	4.32885	4.71922	4.72768	5.08237	4.41213	4.63776	4.50766	4.7888	4.73417	4.624	4.58686	4.18003	4.54773	4.38286	4.34783	4.50851	4.49419	4.53486	4.5929	4.5601	4.26787	4.39767	4.4804	4.57751	4.4904	4.76973	4.51366	4.3955	4.27018	4.3185	4.66227	4.72649	4.59897	4.39599	4.56404
7917728	4.845	4.35063	4.58082	4.08462	4.37455	4.00082	4.22963	4.21419	4.34719	4.13929	4.78781	4.07866	4.51571	4.69094	4.42654	4.5827	4.30583	4.45891	4.30835	4.39328	4.76762	4.97738	4.4849	4.522	4.45408	4.33774	3.97347	4.42758	4.56081	4.60614	4.55568	3.49084	4.08156	4.35551	4.19655	3.7136	4.40395	4.46343	4.38616	4.20428	4.30766	3.95841	4.23182	4.23022	4.65556	4.14294	4.33363	4.51865	4.71625
8038326	4.5836	4.69608	3.90253	4.74105	4.98688	4.47264	4.20111	4.34919	4.44747	4.59115	4.16476	4.40794	4.26633	4.36847	4.44858	4.57787	4.17585	4.83998	4.46059	4.40235	4.52538	4.45919	4.56038	4.43535	4.62919	4.25861	4.68266	4.65915	4.40384	4.52528	4.94089	4.52355	4.71746	4.55895	4.47263	4.65928	4.43826	4.54717	4.61681	4.23661	4.4353	4.26804	4.53755	4.59185	4.63893	4.55079	4.47481	4.62572	3.98935
7971388	4.78916	4.58737	4.67413	4.69851	4.65029	4.27483	4.23906	4.68606	4.19563	4.3648	4.73553	4.32061	4.70481	4.86368	4.77439	4.3724	4.52809	4.08898	4.63365	4.44183	4.86794	4.72796	4.26012	4.30188	4.29337	4.44817	4.68466	5.08267	4.73823	4.17937	4.78358	3.51043	4.2374	4.67602	4.00097	4.50487	4.43384	4.39094	4.20381	4.37414	3.77548	4.15548	4.36473	4.81146	4.0043	4.44526	4.31409	4.63897	4.43028
8033043	3.98671	4.72534	4.38046	4.63247	5.03012	4.34819	4.04031	4.15579	4.54134	4.18392	4.22971	4.3726	4.35039	4.37546	4.3208	4.31658	4.25011	5.0828	4.34027	4.30744	4.32101	4.15614	4.16018	4.49836	4.2217	4.26451	4.26705	4.46363	4.22286	4.25029	4.14565	4.50802	4.35905	4.707	4.60512	4.50332	4.37965	4.57715	4.27163	4.39971	4.89392	4.12114	4.54114	4.64945	4.59032	4.35297	4.37332	4.14717	4.59972
8177222	3.89624	3.72962	3.71246	4.00995	3.44224	3.29394	3.49154	2.8793	3.80962	4.25021	4.60666	4.18259	4.16357	4.12242	3.52755	3.83511	4.13965	3.14567	4.89289	2.93235	5.0828	3.58648	3.42895	4.26096	3.52049	3.66839	3.66839	4.04299	3.49152	3.72059	4.53561	3.21214	4.20017	3.43615	2.61395	2.92529	2.76704	3.63598	3.36858	3.5754	2.97921	3.11501	3.20471	3.12815	4.04408	2.97707	4.06115	3.123	3.14731
8006005	4.13612	4.29381	4.33547	4.99829	4.91787	4.18113	4.54556	4.36498	4.38136	4.4923	4.24003	4.609	4.49163	4.59219	4.49102	4.62323	4.31218	4.9649	4.14729	4.41797	4.35265	4.37903	4.33009	4.44415	4.45397	4.3994	4.12524	4.54646	4.45962	4.24808	4.32833	4.85272	4.4768	4.99429	4.99158	4.43731	4.78989	4.39161	4.54306	4.43354	5.0459	4.41949	4.66771	4.39319	4.59519	4.24866	4.48175	4.36263	4.32874
8099099	4.53184	4.82582	4.19237	4.44953	5.0832	4.29241	4.73622	4.41963	4.61632	4.18673	4.8002	4.00562	4.39833	4.56438	4.20477	4.44803	4.4297	4.79818	4.3696	4.47307	4.83326	4.47827	4.47602	4.13944	4.40429	4.41701	4.49891	4.56033	4.40817	4.34598	4.63313	4.12229	4.53495	4.02517	4.12118	4.6687	4.09135	4.28329	4.88336	4.12568	3.99284	4.22969	4.00292	4.52531	4.739	4.53199	4.73685	4.54177	4.24868
8118007	4.571	4.84685	4.51797	4.57071	4.49205	4.58289	4.24823	4.41024	4.632	4.60267	4.57487	4.28391	4.40676	4.27449	4.42526	4.55047	4.46934	4.85718	4.31753	4.33182	4.22053	4.36228	4.30777	4.23661	4.14747	4.44278	4.59864	4.28334	4.72172	4.19791	4.71994	4.9038	4.49854	4.49489	4.43191	3.94458	4.42758	4.0577	4.60799	4.40876	4.4876	4.15402	4.28954	4.15505	4.3005	4.08836	4.35956	4.06076	4.38104
8177885	4.571	4.84685	4.51797	4.57071	4.49205	4.58289	4.24823	4.41024	4.632	4.60267	4.57487	4.28391	4.40676	4.27449	4.42526	4.55047	4.46934	4.85718	4.31753	4.33182	4.22053	4.36228	4.30777	4.23661	4.14747	4.44278	4.59864	4.28334	4.72172	4.19791	4.71994	4.9038	4.49854	4.49489	4.43191	3.94458	4.42758	4.0577	4.60799	4.40876	4.4876	4.15402	4.28954	4.15505	4.3005	4.08836	4.35956	4.06076	4.38104
8179205	4.571	4.84685	4.51797	4.57071	4.49205	4.58289	4.24823	4.41024	4.632	4.60267	4.57487	4.28391	4.40676	4.27449	4.42526	4.55047	4.46934	4.85718	4.31753	4.33182	4.22053	4.36228	4.30777	4.23661	4.14747	4.44278	4.59864	4.28334	4.72172	4.19791	4.71994	4.9038	4.49854	4.49489	4.43191	3.94458	4.42758	4.0577	4.60799	4.40876	4.4876	4.15402	4.28954	4.15505	4.3005	4.08836	4.35956	4.06076	4.38104
7999435	4.14629	4.13665	4.03074	4.45825	4.10073	4.04518	4.1076	4.02552	3.78966	4.12276	3.79768	4.2851	4.1454	3.89997	4.29501	4.40613	4.17315	4.39599	3.93388	4.16865	3.68885	4.15919	3.92176	4.39954	4.01408	4.48621	4.42783	4.19596	4.21551	4.09366	3.89072	4.45437	4.31994	4.57154	4.55991	4.41926	4.32213	4.00251	3.83319	4.20269	4.32783	4.18067	4.0968	4.4968	4.15014	3.86539	4.18847	3.95555	4.18447
8166585	4.01698	3.62757	3.80965	4.13202	4.41364	3.38003	3.71981	3.65545	4.14745	3.3055	3.82434	4.6657	4.36084	3.66777	4.27591	4.29641	4.28225	5.08356	4.31559	4.16906	4.76518	3.59522	3.963	4.52841	4.1543	4.50784	3.93885	4.1021	4.35904	3.80744	3.99354	4.56991	3.73705	4.49768	4.40617	4.20983	4.38871	3.97114	4.44783	3.73426	3.06495	4.75245	4.55737	4.45993	4.12629	4.74496	4.1581	3.95656	4.11701
7997907	3.94847	3.56373	4.02574	4.54836	4.6407	3.86325	4.22363	4.17559	4.01509	3.86048	3.84786	4.20273	4.02747	4.19134	3.92323	4.10577	4.07999	4.43512	4.00964	4.32398	4.18303	3.88704	3.99196	4.3516	3.92665	4.04074	4.28393	4.03425	3.85096	4.23073	3.99312	4.44268	4.31718	4.25832	4.2617	4.43239	4.05499	4.2104	4.34909	4.18316	4.56608	4.29397	4.64505	4.40012	4.24502	4.34007	4.04167	4.25389	4.11089
8117339	4.34315	4.6629	4.62479	4.82868	5.00894	4.51609	4.53098	4.38199	4.66963	4.39153	4.50585	4.62857	4.54953	4.34718	4.5909	4.43794	4.48572	4.76618	4.40364	4.28773	4.41238	4.51017	4.5281	4.39476	4.48216	4.44046	4.4728	4.3606	4.86616	4.5254	4.281	5.08371	4.9189	4.58094	4.58019	4.6148	4.6605	4.31243	4.36209	4.75575	4.51016	4.66592	4.44116	4.5012	4.55581	4.38872	4.26744	4.51498	4.54808
8170322	3.94847	3.56373	4.02574	4.54836	4.6407	3.86325	4.22363	4.17559	4.01509	3.86048	3.84786	4.20273	4.02747	4.19134	3.92323	4.10577	4.07999	4.43512	4.00964	4.32398	4.18303	3.88704	3.99196	4.3516	3.92665	4.04074	4.28393	4.03425	3.85096	4.23073	3.99312	4.44268	4.31718	4.25832	4.2617	4.43239	4.05499	4.2104	4.34909	4.18316	4.56608	4.29397	4.64505	4.40012	4.24502	4.34007	4.04167	4.25389	4.11089
8078619	3.81691	3.85889	3.71202	4.48121	4.34286	4.13981	3.89823	4.31915	3.9533	4.11727	3.95343	3.92208	3.96196	3.98233	4.1316	4.13646	3.98178	4.57943	4.03964	3.91503	4.01774	3.93347	3.97762	4.24993	3.80168	4.08577	3.52626	4.09337	4.22169	3.81297	3.60766	4.44913	4.38496	4.38264	4.10285	4.35414	4.44713	3.67352	4.08577	4.21999	4.49407	4.37192	4.20306	4.11469	4.05667	3.73068	3.96224	3.93756	3.8382
7914182	4.60583	4.49978	4.46192	4.60725	5.08414	4.3681	4.84981	4.57119	4.33754	4.47443	4.63942	4.75815	4.79089	4.34443	4.45701	4.16055	4.62169	4.34837	4.91412	4.07832	4.48705	4.46429	4.70636	4.78372	4.78493	4.73069	4.50958	4.66903	4.55691	4.67087	4.56404	4.30652	4.74005	4.02155	4.25492	4.54965	4.30539	4.70563	4.49914	4.67463	4.01986	4.57236	4.76913	4.39824	4.08255	4.9989	4.51916	5.01591	4.74503
7900488	4.44295	4.01994	4.25358	4.9648	5.08429	3.96816	4.81463	4.20541	3.94101	3.64362	4.10658	4.07843	4.48431	4.34651	4.15999	4.22296	4.55698	4.8421	4.17971	4.23081	4.04544	4.87003	4.22064	4.07534	4.18929	4.37017	4.0313	4.19735	4.20344	4.40523	4.34942	3.35494	3.73568	3.4278	4.2891	4.55979	4.06239	4.06901	4.61713	4.00677	4.01421	4.09072	4.30456	4.57088	4.1006	4.33589	4.1458	4.19842	3.81598
8164087	4.15991	4.56459	4.53585	4.86945	4.22799	4.60814	4.6758	4.30652	4.53714	4.50937	4.53972	4.72439	4.75162	4.35977	4.77397	4.54857	4.41521	4.77247	4.43149	4.38876	4.20904	4.34465	4.43916	4.80873	4.37219	4.65144	4.47282	4.51891	4.65952	4.49618	4.72754	4.73159	4.82451	5.08454	4.66865	4.47842	4.6404	4.47	4.72865	4.48073	4.57697	4.40822	4.83136	4.56008	4.3519	4.50197	4.58074	4.47152	4.43614
7992887	4.7266	4.56267	4.51293	4.52283	4.63365	4.45554	4.45362	4.01638	4.47659	4.51642	5.08465	3.86453	4.47809	4.53012	4.1982	4.52323	4.51968	4.53046	4.36082	4.4783	4.53869	4.55332	4.392	4.12006	4.3304	4.24842	4.17589	4.70057	4.26244	4.38117	4.47979	4.16326	4.44042	4.09845	3.71247	4.14794	4.03993	4.23346	3.79369	3.90045	4.03038	3.8565	4.07141	4.51567	4.20677	4.48843	4.24684	4.31977	4.47601
8165903	3.94773	4.38286	3.90127	4.30764	4.40544	3.91595	3.71085	3.94582	3.95329	3.83868	3.75148	3.93737	3.81949	4.1996	3.68929	4.16862	3.86576	4.60668	3.84649	3.82189	4.17489	3.79237	3.81216	3.69372	4.10946	4.03753	3.78918	3.96119	3.88455	3.88188	3.59208	3.81493	3.72017	4.43977	4.14577	3.97741	4.10633	3.77696	4.3062	4.22511	4.09034	3.9492	4.41467	4.41349	3.75646	4.12401	3.92097	3.73274	3.88363
8109746	4.41502	4.4457	4.18007	4.56967	5.08504	4.4193	4.32881	4.35415	4.25339	4.43756	4.11885	4.34428	4.4443	4.04884	4.20257	4.16864	4.02581	4.51472	4.22591	4.32056	4.15491	4.42257	4.36153	4.30081	4.19428	4.22237	4.54771	4.2242	4.03024	4.34127	4.49825	4.34286	4.42722	4.60161	4.49151	3.96705	4.17504	4.21733	4.1796	4.07644	4.60596	4.19838	4.1743	4.25122	4.33244	4.28	4.26582	4.45514	4.29211
8030908	4.99263	4.50523	4.48074	4.36354	4.82255	4.27002	4.56147	4.52551	4.32093	4.48738	4.81758	3.86769	4.80186	4.61403	4.20865	4.26717	4.39305	4.30728	4.67982	4.63169	4.90773	5.08521	4.63994	4.41748	4.589	4.20009	4.29859	4.70173	4.47801	4.34778	4.63091	3.85091	4.14891	3.97191	3.85588	4.43517	4.53745	4.24872	4.62137	4.37151	4.34363	4.02218	4.40005	4.45204	4.60862	4.58492	4.63642	4.71367	4.52522
8170671	3.84113	3.90984	4.22188	4.7634	4.95105	4.39819	4.40279	4.01392	4.19907	4.02327	4.30919	4.50749	4.62262	4.2269	4.38224	4.47597	4.2204	4.7911	4.3414	4.19289	4.35203	4.22185	4.40857	4.37245	4.11957	4.03285	4.18245	4.04571	4.06304	4.27155	4.43494	5.05314	4.46399	4.94743	5.00768	4.4289	4.62858	4.09677	4.57421	4.30169	4.45747	4.20614	4.41397	4.73932	4.08866	4.3103	4.27671	4.25211	4.59726
8140166	3.59382	3.8376	4.14152	4.01172	4.20765	3.77181	3.73742	3.71888	4.14573	3.97134	3.52786	3.61138	3.88162	3.77594	4.01454	3.89244	3.86201	4.21531	3.47972	3.94787	3.72167	3.87052	3.64539	3.9687	3.64835	4.26336	4.32617	3.74434	3.85415	3.80503	3.79482	4.39297	4.22364	4.37124	3.96589	4.2024	4.02554	3.56882	3.89244	4.20903	3.93086	3.74691	3.70363	3.82424	3.73545	3.65492	3.64976	3.76796	3.82504
7946334	4.30654	4.26788	4.15644	4.85266	5.02122	4.14374	4.35315	4.08736	4.29011	4.12564	4.24127	5.0399	4.66739	4.53906	4.52918	4.39636	4.34915	4.65885	4.39132	4.17737	3.932	4.17262	4.39499	4.70753	4.31492	4.233	4.58532	4.26586	4.60291	4.26448	3.72691	4.73089	4.41097	4.69791	4.51543	4.30066	4.34234	4.24552	4.36932	4.60163	4.44236	4.8785	4.78863	4.49371	4.32233	4.81116	4.25508	4.40543	4.28542
8012464	4.37118	4.92448	4.3483	4.97678	4.8174	4.59157	4.5012	4.77375	4.56666	4.59371	4.60607	4.42523	4.85582	4.96998	4.57876	4.67439	4.67994	5.01036	4.46711	4.64264	4.5481	4.406	4.3624	4.46467	4.73441	4.31511	4.76693	4.73082	4.48269	4.54743	4.85065	4.19715	4.80624	4.53127	4.72816	5.0859	4.48781	4.77008	4.79799	4.9006	4.64613	4.43622	4.71993	4.5156	4.87919	4.70724	4.54037	4.6987	4.54095
7954124	4.74789	4.63839	4.47533	4.93425	5.08609	4.60113	4.62528	4.64804	4.63138	4.70047	4.44014	4.55941	4.61703	4.5059	4.58233	4.6011	4.79849	4.95163	4.45974	4.53201	4.5525	4.58816	4.71014	4.6019	4.53999	5.04818	4.40737	4.34701	4.74227	4.34252	4.34049	4.80736	4.87564	4.69098	4.59487	4.39559	4.42509	4.08076	4.66621	4.55646	4.45968	4.67106	4.50493	4.47237	4.81288	4.32575	4.25115	4.52451	4.51301
8142104	4.74309	4.77316	4.61515	4.77285	4.89646	4.73141	4.36817	4.50741	4.93211	4.47954	4.34076	4.51457	4.90059	4.76555	4.95284	4.77247	4.32815	5.00604	4.65183	4.82581	4.58375	4.82533	4.55378	4.64902	4.97446	4.64587	4.50179	4.61365	4.78365	4.59793	4.69909	4.1825	4.64587	4.75828	4.70828	4.74053	4.90048	5.08616	4.63872	4.72729	4.66546	4.74343	4.53405	4.95752	4.60182	4.74762	4.6792	4.506	4.81031
8135955	5.08624	4.23969	4.79349	4.70326	4.31903	4.55174	4.73549	4.99206	4.38534	4.6625	4.89519	4.74109	4.61335	4.64842	4.31197	4.27603	4.39351	4.70048	4.6533	4.55675	4.78612	4.98244	4.80968	4.36327	4.92668	4.48866	4.6592	4.85717	5.03168	4.68756	4.83649	3.73201	3.88619	4.11273	4.11046	4.51444	4.56619	4.5564	4.75416	4.27114	3.71784	4.35043	4.05066	4.53273	4.7068	4.42107	4.69193	4.76927	4.45227
8070716	4.20957	4.53297	4.44981	4.75925	4.73521	4.32937	3.968	4.10806	4.64453	4.26829	3.96074	3.98519	4.45809	4.42906	4.62757	4.70865	4.20538	4.78583	4.25619	4.13533	4.02155	4.19144	4.12073	4.72682	4.24583	4.28079	4.08336	4.44783	4.44601	4.50706	4.2264	4.65775	4.76626	4.68204	4.45377	4.29237	4.82209	4.26806	4.70111	4.42123	4.85814	3.98918	4.76579	4.53915	4.44783	4.37218	4.45937	4.45645	4.55342
7920664	3.61371	3.70803	4.30025	4.18383	3.82189	4.48661	4.24165	3.82212	4.14067	4.1424	4.00243	4.19337	4.39591	4.10865	4.26455	3.90038	4.24421	4.30091	3.75064	4.08216	3.75822	3.74726	4.16086	4.3531	4.48017	4.18173	4.39736	4.2182	4.02752	4.39952	3.91262	4.41355	3.88854	4.05556	3.95675	4.3513	3.85334	3.98299	3.90429	4.04654	4.35811	4.08138	4.04706	4.35462	4.28589	3.97154	3.84564	4.07648	3.71167
8148671	4.19231	4.43179	4.42771	4.63758	4.37349	4.38239	4.3105	4.19929	4.59221	4.21907	4.01097	4.58238	4.58016	4.35164	4.51678	4.42793	4.3488	4.85828	4.3398	4.35251	4.4135	4.37822	4.46842	4.29084	4.33228	4.17772	4.566	4.38048	4.48039	4.44049	4.19781	4.15911	4.24652	4.80151	4.8316	4.77168	4.57372	4.27443	4.47463	4.25468	4.36343	4.30535	4.48997	4.46716	4.28009	4.51802	4.3341	4.48383	4.59515
8003926	3.9616	4.43846	4.28779	4.61901	5.08675	4.33562	4.22545	4.17679	4.54707	4.34206	4.12752	4.56456	4.39565	4.21462	4.37899	4.46643	4.56736	4.81741	4.2683	4.10322	3.89695	4.12968	4.30904	4.29045	4.13544	4.19007	4.3347	4.12603	4.35919	4.19436	3.94027	4.83309	4.3113	4.63924	4.34019	4.34555	4.29576	4.49639	4.18341	4.34385	4.79515	4.48868	4.69274	4.32647	4.51348	4.09156	4.22693	4.06218	4.2448
8154365	3.92595	3.51597	3.19993	4.25465	5.08677	3.82729	3.62768	3.80583	3.5422	4.02924	3.50319	3.83008	4.1665	3.27263	3.83465	3.68214	3.38687	3.74697	3.51735	3.31332	3.50578	3.56272	3.40986	3.58243	3.43113	4.00603	3.7264	4.07989	3.68248	3.89978	3.62958	4.31926	3.76749	3.62492	3.85522	3.74655	3.26879	3.65337	3.0439	3.20564	3.66739	3.5716	3.57951	3.51465	3.48162	3.69837	3.65555	3.9357	3.95479
8090823	3.99737	4.1575	4.03399	4.25219	4.71488	4.16141	4.0029	3.9164	4.22925	4.20893	3.99395	3.89696	4.25771	4.08481	4.04131	4.35712	4.19196	4.66665	4.11964	4.28273	4.19241	4.26867	4.18399	4.27516	3.90143	3.99892	4.18071	4.1848	4.05758	4.11648	3.77033	4.44039	4.40046	4.33242	4.70117	4.22798	4.23353	4.01596	4.02419	4.47254	4.57017	4.1575	4.17327	4.19853	4.11009	4.05158	4.05723	4.16796	4.17765
7961287	4.58256	4.04798	4.3673	4.11993	3.87839	3.38949	4.02434	4.09161	3.246	3.62366	4.08355	4.29333	4.30223	4.30047	3.93682	3.85375	3.64266	4.08645	4.43379	4.21509	4.75661	4.65337	3.92286	3.39217	3.59716	3.90076	3.68902	4.58875	4.10096	4.40943	4.29492	2.36302	3.2041	3.35939	3.23882	4.24532	4.10113	4.20891	4.36372	3.64377	3.91025	3.42532	3.78704	4.11524	3.82926	4.32571	3.91883	4.34395	3.23602
7977016	3.9017	3.71024	4.03085	4.98431	4.57443	3.78587	4.53994	4.42688	4.05275	3.84068	4.47773	4.64362	4.15165	4.09135	3.9403	4.39941	4.28051	5.0869	3.83945	3.67424	4.51019	4.24735	4.17078	4.73419	4.40933	4.29688	4.34826	4.14636	4.1471	4.33968	4.84838	4.14636	3.84815	3.89255	4.03052	4.09903	3.66636	4.23166	3.69843	4.02628	4.10589	3.67431	4.62659	4.01909	4.00171	4.40642	4.83125	4.20855	3.70166
8166157	3.83368	3.53683	3.53486	3.91269	4.21402	3.83916	4.77111	3.45305	3.32068	3.57972	3.88719	5.08698	4.03783	3.37081	3.67493	3.57224	3.86339	4.02235	3.68045	3.58171	3.3675	3.83013	3.72007	3.99118	3.7343	3.34474	3.37465	3.68315	3.75725	3.61598	3.5461	3.588	3.30632	3.73681	3.4405	4.17419	3.07734	3.41253	3.48538	3.63226	3.33114	4.01865	4.72385	3.82405	3.64917	4.04269	3.52352	3.39969	3.65257
8070182	4.69509	4.54886	4.45935	4.75754	4.62581	4.65969	4.77939	4.45463	4.3666	4.70246	4.40202	4.35991	4.60218	4.56034	4.54415	4.40558	4.57806	4.60164	4.70748	4.52509	4.53096	4.56435	4.62597	4.83334	4.8337	4.68941	4.6197	4.5648	4.4142	4.59747	4.45915	4.68372	4.78088	4.70575	5.03957	4.74993	4.82078	4.72384	4.39059	4.57375	4.69955	4.69395	4.6752	4.44762	4.49325	4.39254	4.43881	4.6177	4.72664
7930790	3.85293	3.60356	3.93546	4.32042	4.05983	3.88153	3.90242	3.81379	4.20729	3.8662	3.56457	3.83027	4.11224	3.85313	3.95762	4.21615	3.74433	4.14689	4.059	3.84774	3.6857	3.91293	4.06655	4.19203	4.08727	4.06815	3.98834	3.9898	3.84228	4.12312	3.51207	4.01239	3.95215	4.04865	4.38097	4.25532	3.79575	4.0955	4.11315	4.03663	4.41025	3.98888	4.39053	4.10237	3.83917	3.90081	3.79228	4.03333	3.85639
8105741	4.66797	5.02057	4.84997	4.88985	4.71537	4.8042	4.76828	4.70432	4.79395	4.6242	4.55466	4.81418	4.78142	4.87025	4.87375	4.84135	4.88576	4.90408	4.45948	4.79395	4.86478	4.8326	4.88307	4.63936	4.79474	4.85275	4.60692	4.67593	4.85185	4.90089	4.85192	4.86896	4.76835	4.7177	4.80506	4.5053	4.76141	4.88058	4.74022	4.74868	4.77734	4.91568	4.8049	4.72749	4.812	4.7569	4.86756	4.81113	4.81942
7923837	3.58914	3.96196	3.6294	3.87312	4.12212	3.86546	3.69292	4.05103	3.64611	4.04432	3.56292	4.38034	3.94887	3.77673	3.81648	4.22406	3.99147	4.22381	3.88842	3.83265	3.89913	3.86425	4.16684	4.0551	3.99038	3.72762	3.74545	3.63694	3.81955	3.6457	3.71192	4.3033	3.77622	4.04921	4.05887	3.77828	4.08667	3.55071	4.12094	3.92819	4.09297	3.84671	3.97175	3.97433	3.97168	3.71941	3.90702	3.79516	3.7525
8045336	2.72064	2.97197	2.74712	3.29462	3.85514	2.8661	2.88679	2.47532	2.82686	2.66129	2.73629	3.2777	3.12848	3.14506	2.94247	3.05716	2.50915	4.03529	2.55822	2.88818	2.8817	3.35531	2.90604	3.42628	3.10034	2.95907	3.01929	2.65422	2.70257	2.79228	2.68868	3.04011	2.85171	3.44066	3.51596	3.2814	3.18378	2.96049	3.01983	3.07528	3.28535	2.67872	2.98845	2.82089	2.82018	2.75752	2.98845	3.08051	3.01789
7941749	4.36166	4.26911	4.30187	4.68784	4.81239	4.36293	4.13394	4.21302	4.58105	4.74536	4.07806	4.37716	4.70174	4.57462	4.46831	4.38919	4.38863	4.86011	4.24706	4.34287	4.27526	4.53522	4.37882	4.11456	4.46494	4.35809	4.39614	4.1648	4.31977	4.27773	4.145	4.84967	4.48124	4.65088	4.49909	4.34205	4.62982	4.12385	4.28399	4.61432	4.5282	4.36381	4.5305	4.39086	4.35818	3.86384	4.43204	4.03772	4.40773
8085244	3.5461	3.77583	3.97849	3.81668	4.59072	4.23906	3.8094	3.81692	3.81296	4.2274	3.91148	3.94687	4.12699	4.04	4.22313	3.98553	4.11407	4.37855	3.85952	4.02021	3.90356	3.75496	3.86712	4.19707	3.84979	3.82834	3.97484	4.24753	3.93403	4.04868	3.71388	4.03525	4.11864	4.28149	4.32851	4.05924	4.01396	4.20314	4.13199	3.9294	4.23892	3.96755	4.13354	4.22738	3.98254	4.13949	3.80196	4.18765	4.02987
7943314	5.08842	4.05714	4.23635	4.28849	4.41552	4.1978	4.20977	4.08464	4.1672	4.29236	5.04787	4.05319	4.62175	4.28413	4.0585	3.87296	4.57631	4.27745	4.29407	4.44468	4.6312	4.55298	4.24601	4.06071	4.26515	3.99813	4.04083	4.31505	4.35898	4.23991	4.22982	3.54909	4.07375	3.97135	3.76531	4.48773	3.66615	4.00166	4.25011	4.04643	4.01055	4.05899	3.95409	4.26352	4.50369	4.27686	4.18766	4.31662	4.18226
8077503	4.077	3.41366	3.8983	4.50041	3.59989	3.86418	4.04823	3.60621	4.13291	3.83444	3.58249	3.92109	4.14883	3.84565	3.91855	4.15744	3.82314	4.35989	3.94373	3.83718	3.8109	3.7872	3.82498	4.02704	3.87855	4.22965	4.02918	3.91112	3.82837	3.88489	3.89816	4.82171	4.13916	4.35748	4.16881	3.87617	4.074	4.0342	3.83727	3.83191	4.11329	3.98323	4.32484	3.83226	3.85926	3.83018	3.83215	3.85269	3.6531
8059475	4.2813	4.26581	4.57544	4.9243	4.92304	4.33636	4.2793	4.39573	4.53871	4.40522	4.08732	4.38318	4.51699	4.27352	4.58828	4.58838	4.31563	4.62882	4.43081	4.21542	4.44767	4.34789	4.20408	4.90653	4.45979	4.39903	4.39957	4.45819	4.4317	4.58413	4.00533	4.68546	4.29469	5.07658	5.0893	4.57424	4.67152	4.83983	4.44425	4.44089	4.86478	4.2934	4.41524	4.69452	4.40943	4.61477	4.37548	4.56015	4.54053
8172580	3.97056	4.0144	4.2377	4.66017	4.46929	4.17482	4.18292	4.18313	4.24767	4.24514	3.99586	4.24628	4.0414	4.12788	4.23586	4.16629	4.30252	4.50349	4.07175	4.19012	4.1718	4.14552	4.12868	4.24791	3.93645	4.11427	4.06812	4.08709	4.04925	4.07295	3.91145	4.76569	4.24614	4.43828	4.54688	4.17704	4.2122	4.45562	4.35606	4.26148	4.46439	4.24508	4.36151	4.29071	3.92063	4.10156	4.16167	4.10591	4.24847
8055202	2.85898	2.71793	3.63513	3.19254	3.34076	3.44152	3.38757	3.38341	3.19873	3.24045	3.2904	3.17211	3.19211	3.27485	3.24656	3.41159	2.96884	3.30024	3.49655	2.90593	3.02487	3.71266	3.39437	3.63724	3.60179	2.63816	2.98235	3.16147	3.12054	3.67039	3.25308	3.12742	2.98917	2.3021	2.14268	2.94803	3.28329	3.81769	2.84023	3.43177	2.84474	3.62143	2.78409	3.26654	3.29881	3.43949	3.0449	4.06994	3.602
7983306	4.71755	4.9276	4.83133	4.87566	5.01909	4.62171	4.21192	4.68873	4.50486	4.6399	4.37989	4.50258	4.89929	4.5442	4.66197	4.56666	4.35355	4.99351	4.83802	4.6554	5.00209	4.63039	4.87783	4.68318	4.63517	4.6137	4.76382	4.67456	4.57811	4.554	4.89844	4.45373	4.46775	4.38465	4.29231	4.42504	4.62032	4.68793	4.56594	4.11073	4.41145	4.33792	4.16002	4.36632	4.64656	4.79051	4.64368	4.97744	4.67097
8108399	4.45364	4.32652	4.60139	4.65262	4.93719	4.31599	4.5265	4.38523	4.77007	4.36943	4.40603	4.60329	4.66922	4.42349	4.43178	4.45239	4.68473	4.30717	4.70636	4.38345	4.58864	4.30495	4.6232	4.51552	4.76683	4.49161	4.47572	4.57718	4.65449	4.61896	4.12863	4.66215	4.37493	4.98887	4.64966	4.65386	4.34573	4.60248	4.39831	4.50806	4.6289	4.53428	4.52371	4.89293	4.51405	5.09021	4.29826	4.24308	4.66644
8070563	3.71788	3.7785	3.97442	4.35215	4.35468	4.13082	4.03686	3.86685	3.94044	4.23584	4.08262	4.30535	4.22232	4.03602	4.03571	4.26693	4.07504	4.31886	4.23194	4.29125	3.98522	4.14233	4.06249	4.15381	3.9935	4.38596	3.81221	4.02307	3.98161	3.98041	3.88961	4.41752	4.03831	4.89363	4.97666	4.33116	4.75939	4.18436	4.25804	4.07836	4.65636	4.02318	4.37566	4.142	4.27039	4.03007	4.08899	3.96899	4.20369
7904158	3.76574	4.12655	3.75096	4.14409	4.26866	3.79622	3.52131	3.61878	3.89187	4.03391	3.65909	4.14526	3.79557	3.79342	3.77141	4.10004	3.80513	4.40516	3.77019	3.54453	3.62619	3.88279	3.65616	3.97512	4.0429	4.06737	3.96369	3.90959	3.71151	3.78237	3.4652	4.16812	4.11736	4.33335	3.89431	3.90056	3.64556	3.75249	3.82332	3.95022	4.08003	3.63236	4.08084	3.77494	3.89419	3.7158	4.11787	4.03402	3.58999
8030578	3.72138	3.89551	4.00315	4.447	4.00003	4.1697	3.79773	4.12169	3.91583	4.10838	3.83483	4.32584	4.19591	4.09397	3.9957	4.41405	3.82443	4.26103	3.89529	4.16602	3.72847	4.13864	4.02011	4.30551	3.83429	4.19265	3.44039	3.81558	4.14756	3.92503	3.93581	4.53789	4.53134	4.64579	4.5499	4.09918	4.00014	3.77986	4.23613	4.17521	4.49269	4.19937	3.94154	3.87278	4.07858	4.06682	3.72569	3.82687	4.06527
8160597	4.4993	4.51741	4.54319	4.48971	4.61889	4.40044	4.50429	4.62582	4.64133	4.24038	4.52519	4.33075	4.75013	4.60664	4.60979	4.4019	4.44666	4.63124	4.49397	4.66236	4.40869	4.45113	4.59161	4.66649	4.43614	4.53063	4.58591	4.4577	4.4993	4.41479	4.4508	4.57313	4.60692	4.91016	4.6269	4.52541	4.36287	4.38774	4.63723	4.39513	4.52945	4.0758	4.40985	4.78585	4.40403	4.55227	4.50932	4.40889	4.40636
8105878	4.91211	4.23942	4.33298	4.49673	4.35639	4.38817	4.18542	4.55984	4.15136	4.45047	4.92222	3.87601	4.50721	4.72841	4.57771	4.3416	4.32533	3.7545	4.74941	4.46505	5.09137	4.77467	4.77165	4.00211	4.53951	4.4467	4.39883	4.68922	4.29272	4.58735	4.5687	3.60181	4.18107	3.82922	3.89542	4.02937	4.64415	4.53958	4.47683	4.29428	4.30795	4.0634	4.13994	4.49053	4.02163	4.44696	4.46346	4.47562	4.46451
8121416	3.76068	2.30113	3.51165	3.92068	3.13865	2.74083	4.01446	2.74307	3.63928	3.34295	2.44229	3.05042	3.66534	3.30054	3.69414	3.59769	2.64098	3.25541	3.12831	3.63317	3.09705	3.79954	3.35182	4.20756	3.25449	2.6691	4.13054	3.35352	3.12331	3.70842	3.88056	3.91231	2.15953	3.12493	5.05991	2.94527	2.27723	3.65709	1.92714	3.12343	4.1808	2.97471	2.48375	3.32737	2.34907	3.64155	2.37804	2.33098	3.46659
8093764	4.6602	4.81768	4.56503	4.93388	4.63918	4.6543	4.71608	4.52367	4.74594	4.70524	4.29055	4.52736	4.50927	4.59208	4.60806	4.56986	4.50387	4.92621	4.63634	4.53168	4.50387	4.45129	4.45027	4.54433	4.60107	4.47392	4.45441	4.53177	4.63822	4.51999	4.70205	4.75223	4.62339	4.84663	4.81119	4.76175	4.63539	4.58723	4.59574	4.49812	4.73232	4.54519	4.61942	4.81126	4.3299	4.60161	4.70007	4.7183	4.48418
8088142	3.62579	3.68918	3.81028	4.05367	4.2072	3.82066	3.60763	3.72227	3.75603	3.92869	3.66792	4.26761	4.10801	4.06672	3.95655	4.04476	3.76171	3.93442	3.9193	3.8181	3.52712	4.35559	3.82034	4.0198	3.8997	4.07737	3.75703	3.90327	3.91543	3.9163	3.7225	4.32909	4.32955	4.51072	4.25855	3.97741	4.18871	3.42575	4.32108	4.24444	4.59542	4.03087	4.22648	3.97141	4.06754	3.39437	3.75562	3.92255	3.89969
8145942	4.47507	4.08064	4.07932	4.7107	4.37203	4.17293	4.445	4.19882	4.51069	4.12739	4.43873	4.99188	5.09162	4.54413	4.07394	4.32206	4.11224	4.96757	4.63926	4.32637	3.95712	4.90051	4.59719	4.4827	4.05891	4.16521	4.32368	4.35066	4.53547	4.74347	3.84203	4.02455	4.13532	4.65387	4.37868	4.47718	4.24381	4.75009	4.2031	4.32407	4.63486	4.57767	4.81546	4.35132	4.49882	4.49591	4.12415	4.20182	3.99608
7926821	4.48121	3.72289	4.16466	4.72352	4.91751	4.25683	4.36494	4.07407	3.81929	4.28913	4.58448	3.5918	3.89447	3.78202	3.8062	4.08816	4.23525	4.64913	4.71555	4.18283	5.07743	4.71359	4.57871	4.12121	4.6884	3.77724	4.54233	4.69638	4.40537	4.60266	4.3047	3.551	3.87835	4.13226	3.92721	4.66731	3.5409	4.72851	4.40394	4.16237	3.85206	4.32633	4.24782	4.49495	4.27425	4.83688	4.50691	4.06443	3.87151
8039687	4.75873	4.17988	4.55527	4.40752	4.29307	4.53174	4.57352	4.18292	4.58462	4.39533	4.91783	4.55929	4.91213	4.63656	4.38306	4.36021	4.77388	4.21122	4.74038	4.42041	4.6239	4.86265	4.67079	4.51402	4.68677	4.38846	4.82156	4.65856	4.81875	4.98512	4.98775	3.66816	3.93059	3.72315	3.80533	4.00902	4.38693	4.45722	4.47597	4.42532	4.10344	4.49564	4.19163	4.38486	4.58192	5.0247	5.09172	4.69968	4.40772
7991577	3.99597	4.25668	4.31931	4.79911	4.90191	4.33563	4.27221	4.03037	3.54979	4.68175	4.13514	4.60821	4.47198	4.21604	4.34361	4.37894	4.67775	4.4629	4.30486	4.16957	4.13396	4.15183	4.38206	4.49114	4.36482	4.52174	4.27543	4.19895	4.00257	4.49415	4.21309	4.97078	4.46707	4.23588	5.05615	4.61608	4.66401	4.45734	4.43952	4.26776	4.57972	3.91716	4.38545	4.48652	4.24811	4.47008	4.29547	4.43664	4.66315
7921445	3.31319	3.91901	3.64593	3.88785	3.813	3.84844	3.8767	3.58536	3.90555	3.74724	3.455	3.6212	3.82864	3.70723	3.79213	3.59724	3.52877	4.18637	3.70456	3.8733	3.34093	3.76219	3.80123	3.95394	3.55956	3.91365	3.49439	3.60208	3.65337	3.51783	3.45233	4.14329	4.18036	3.97891	4.0217	3.76566	3.62277	3.51878	3.60884	3.87747	4.09878	3.92841	3.97054	3.68964	3.44724	3.56697	3.95495	3.84204	3.84636
8084947	4.73426	4.38162	4.48492	4.86412	4.30668	4.37802	4.7979	4.55095	4.44492	4.61955	5.09209	4.518	4.29533	4.48053	4.29716	4.4345	4.38641	4.30942	4.38968	4.42868	4.91111	4.6861	4.14271	4.16178	4.65751	4.66724	4.59205	4.5364	4.30311	4.559	4.46069	3.98548	4.00152	4.00305	4.13039	4.33659	4.04122	4.37433	4.46515	4.13789	4.3579	4.44674	4.24841	4.23004	4.50709	4.64498	4.33095	4.55691	4.40197
8130997	3.83062	3.90705	3.97908	4.39779	3.5984	4.00748	3.75306	4.09881	4.17017	4.45839	3.85969	4.15328	3.92433	3.75844	4.14663	4.16393	4.08097	4.26074	3.91869	3.86261	4.02591	3.98597	3.88677	4.22939	4.01871	4.224	4.15266	4.17987	3.97576	4.18052	3.94154	4.30165	4.49261	4.20285	4.19339	4.11355	4.12973	4.136	4.08162	4.17096	4.18789	3.80724	4.14808	4.07488	4.12419	3.82989	4.03325	3.92932	4.15593
7901102	4.58827	4.40886	4.62793	5.04194	5.04091	4.72746	4.27999	4.67038	4.70089	4.36474	4.49917	4.46231	4.67382	4.551	4.78633	4.89315	4.59175	4.72428	4.59668	4.68005	4.43092	4.75483	4.68843	4.69947	4.61808	4.7508	4.34079	4.46656	4.67208	4.77541	4.29813	4.85219	4.76029	4.84129	4.99512	4.69237	4.73761	4.66942	4.66366	4.80024	4.62917	4.55319	4.52801	4.85998	4.63846	4.64145	4.59385	4.59128	4.70667
8054437	5.0428	4.31475	4.81728	4.21322	5.06261	4.19685	4.36482	4.64829	4.39144	4.47036	4.64282	4.14203	4.74222	5.04383	4.64982	4.52483	4.69823	4.5583	4.81305	4.88499	4.85394	4.77056	4.76062	3.92019	4.55482	4.46687	4.71988	4.7423	4.51848	4.76348	4.81559	3.17027	3.99482	4.51396	3.50539	4.25995	4.60165	4.18547	4.94704	4.17273	4.01902	4.1931	3.81127	4.44247	4.79369	4.54949	4.70854	5.09272	4.6186
7925320	4.08658	4.86182	4.15539	4.53507	4.09883	4.26791	3.83201	4.14573	3.71652	4.05519	3.98784	3.99917	4.07778	3.89873	4.2959	3.86915	4.15	4.87897	3.98112	4.36273	3.98131	3.84597	3.93291	4.56654	4.70277	4.11726	4.5127	4.2962	4.26573	3.84112	4.28963	5.09284	4.09737	4.28897	4.48628	4.2207	4.33564	4.06727	4.111	4.26007	3.85138	4.0997	3.98126	3.795	4.17331	4.4027	4.76399	4.22476	4.30563
8065652	3.65164	3.44974	3.61468	3.82106	3.73924	3.38501	3.57716	3.8166	3.74464	4.04394	3.43777	3.70676	4.00179	3.96	3.75822	3.723	3.56087	3.7223	3.49591	3.54814	3.83302	3.52413	3.94168	3.79086	3.60126	3.79836	3.57595	3.84886	3.68139	3.81193	3.59592	4.16514	3.93328	4.09904	4.25954	4.22177	3.83648	3.82458	3.804	3.7901	4.00633	4.03159	3.85272	3.93473	3.90225	3.6682	3.88725	3.73798	3.63816
8092682	4.04863	4.36876	3.98883	4.40469	4.90843	4.27113	3.86385	4.05303	4.04645	4.43173	4.05145	4.08674	4.23542	4.066	4.10299	4.31166	4.15079	4.65151	3.85626	4.07915	4.04788	4.17113	4.12869	4.27726	4.07983	4.26234	3.96137	3.91563	4.16094	4.4103	3.83057	4.99097	4.61379	4.76754	4.52107	3.86805	4.23542	4.08169	4.34038	4.1201	4.60505	4.21494	4.141	4.30229	4.27841	4.01704	3.99231	4.35488	4.11701
7995787	4.34155	4.42326	4.36803	4.46555	4.60258	4.53272	4.28073	4.58267	4.52939	4.48069	4.29918	4.3451	4.25252	4.29505	4.45752	4.37759	4.20388	5.09292	4.31215	4.40181	4.41231	4.35606	4.68439	4.66314	4.46097	4.36317	4.30265	4.1261	4.33932	4.30359	4.25576	4.66614	4.69022	4.74786	4.71722	4.42196	4.52159	4.35151	4.53606	4.59712	4.5818	4.40564	4.35305	4.51267	4.34869	4.58587	4.38485	4.36392	4.60486
8084889	4.38277	4.273	4.26839	4.77051	4.23633	4.48319	4.26865	4.22154	4.4338	4.22414	3.67756	4.50516	4.26235	4.12654	4.34947	4.27083	4.48938	4.53423	4.2943	3.99382	3.96835	3.99613	4.26724	4.43706	4.10763	4.27696	4.31246	4.04469	4.14487	4.1796	3.80084	5.09313	4.90655	4.13213	4.44174	4.14279	4.35468	3.98315	3.71712	4.5079	3.80391	4.45086	3.86652	4.16098	4.1588	3.66669	4.18218	4.24721	4.47087
7985285	3.86565	4.17493	3.94939	4.1828	4.95777	4.24004	3.72904	4.0518	3.81115	4.10713	3.74468	3.99867	3.99371	4.02777	3.9428	4.08407	4.35105	5.09316	4.34959	4.04369	3.62583	3.84661	3.80284	4.03404	4.19716	3.77729	4.13892	3.8869	3.98181	3.99817	3.82362	4.59603	4.24189	4.59059	4.47353	4.31494	3.86885	4.08407	4.08407	4.28456	4.33227	4.29052	3.83234	4.05409	3.96545	3.97843	4.12185	4.26728	4.45054
7970828	4.44102	4.54235	4.5706	4.6346	4.92809	4.14885	4.20501	4.39369	4.56594	4.11688	4.49302	4.34706	4.27019	4.3982	4.39045	4.46289	4.57727	4.83879	4.41436	4.13802	4.51031	4.46777	4.48486	4.80072	4.51082	4.38672	4.707	4.6346	4.16873	4.486	4.13985	4.64097	4.95609	4.489	4.29633	4.40338	4.59138	4.62915	4.44396	4.34646	4.6567	4.48748	4.37764	4.48238	4.63278	4.358	4.56784	4.43563	4.45315
7970737	3.5802	4.4917	3.79117	4.37283	4.66835	3.87143	3.91997	3.65674	3.95459	3.60539	4.14647	3.8523	3.77984	3.73427	3.64784	3.81815	4.03591	5.09347	3.76033	4.34837	3.70839	3.6748	3.60593	3.94561	4.2063	3.52792	4.24461	4.15159	3.42583	3.5831	4.07347	4.10036	3.85595	3.83141	3.63063	3.83777	3.50182	3.7828	3.812	3.61831	3.84614	3.84712	4.1143	3.68403	3.73519	3.93801	3.8566	3.79396	3.86668
8159243	3.9818	4.37834	4.1582	4.91499	4.48396	4.19141	4.13582	4.2274	4.38447	4.40812	4.20346	4.27521	4.39808	4.31156	4.49921	4.52424	4.43357	4.69304	4.3868	4.19981	4.10724	4.34856	4.2941	4.30771	4.27801	4.52261	4.42535	4.17346	4.22199	4.38734	4.1298	4.76546	4.74736	4.32122	4.27988	4.3925	4.32837	4.18763	4.17794	4.35454	4.65609	4.37491	4.471	4.2849	4.48168	4.16858	4.285	4.1995	4.24576
8092055	3.18882	3.83804	3.24447	3.79745	3.68033	3.48577	3.34427	3.41248	3.12791	3.21889	3.49413	3.22348	3.4454	3.38802	3.42194	3.47003	3.58756	4.04332	3.14727	3.54504	3.21108	3.19606	3.28719	3.23755	3.4787	3.40262	3.39165	3.45375	3.36899	3.445	3.35683	3.99999	3.68518	3.65952	4.11103	3.85964	3.28758	3.69963	3.31652	3.59398	3.96557	3.47208	3.53854	3.24022	3.24582	3.24868	3.4137	3.5165	3.76282
8094253	3.7874	3.71647	3.925	3.96504	4.15972	3.772	3.55856	3.85459	4.45926	3.83085	3.60878	3.77184	3.89609	3.53729	3.95654	4.08655	3.82232	4.35946	3.8003	3.60055	3.6951	3.48967	3.48141	4.0894	3.62763	4.06897	3.94562	3.45142	3.73753	3.83427	3.09739	4.2878	4.0244	4.14865	4.1054	3.8541	4.05262	4.29132	3.9471	3.99204	3.78374	3.8138	3.64838	3.5911	4.17745	3.8764	3.94082	3.6265	3.90077
7920185	3.97117	4.33141	4.40343	4.481	4.86242	4.53285	4.32565	4.34182	4.31339	4.27481	4.08626	4.39805	4.60173	4.51365	4.34722	4.52195	4.59981	4.83368	4.14793	4.21998	4.29537	4.12195	4.0935	4.18444	4.21647	4.29037	4.53063	4.40977	4.16624	4.33411	4.0901	4.48439	4.16388	5.04987	4.48032	4.12085	4.43725	4.56827	4.05054	4.62339	5.09386	4.52412	4.84873	4.43748	4.42659	4.55053	4.24773	4.36344	4.12361
7917088	5.09394	4.08318	4.46103	4.01104	4.66238	4.12088	4.50241	4.17204	3.55123	4.12752	4.86475	3.61861	4.51652	4.31098	3.94626	3.78294	4.33063	3.95148	4.2729	4.46613	4.66237	4.88622	4.41739	3.58487	4.28594	3.47759	4.13582	4.47999	4.23671	4.23904	4.46499	3.12589	3.59959	3.41792	3.41082	3.49827	4.23706	3.7094	4.28015	3.3841	3.6798	3.654	3.17629	4.15452	4.169	4.23325	4.27503	4.09204	4.03243
7959563	4.78442	4.44851	4.68286	4.57058	4.82406	4.70199	4.62784	4.74863	4.60078	4.63508	4.78052	4.60557	4.64174	4.92352	4.89526	4.81342	4.83242	5.09401	4.77054	4.81799	5.00865	5.07848	4.76555	4.7424	4.47977	4.89549	4.86464	4.71641	4.60963	4.89283	4.77091	4.72171	4.76811	4.74541	4.88479	4.80282	4.91475	5.03932	4.9906	4.65941	5.04519	4.8597	4.69627	4.87105	4.91175	4.87487	5.07979	4.9555	4.78876
7975661	4.52572	4.53444	4.45863	4.78012	4.96336	4.45575	4.62362	4.74575	4.81746	4.39766	4.68527	4.52187	4.51861	4.81016	4.62497	4.65334	4.6817	4.99708	4.7213	4.65251	4.77973	4.82303	4.79475	4.56761	4.81695	4.84594	4.46402	4.40952	4.67095	4.95176	4.68379	4.75767	4.82596	4.62116	4.86496	4.59265	4.87383	4.56091	5.09423	4.65964	4.77664	4.34355	4.44679	4.55741	4.72863	4.55892	4.68038	4.34256	4.78264
8097743	4.15132	4.22138	4.41045	4.69389	5.09454	4.12502	4.5126	4.26265	4.58165	3.9809	4.12477	4.52117	4.60235	4.57051	4.56462	4.56005	4.35994	4.74748	4.7358	4.5638	4.56198	4.49117	4.23737	4.65655	4.45214	4.7294	4.72282	4.36561	4.44434	4.55353	4.50818	4.41228	4.38515	4.97976	4.75078	4.74323	4.58056	4.5097	4.63828	4.52586	4.88512	4.39003	4.62724	4.86958	4.5995	4.64712	4.73877	4.50127	4.22585
8049906	4.45404	4.88438	4.61813	4.98819	5.09499	4.55464	4.57599	4.65344	4.67796	4.69243	4.52183	4.49366	4.67119	4.79158	4.71174	4.67395	4.76753	5.06342	4.45472	4.62548	4.56482	4.81468	4.5171	4.78498	4.61521	4.48534	4.60917	4.71383	4.50185	4.45777	4.55397	4.94582	4.73691	4.94649	4.61701	4.63061	4.83471	4.51785	4.74473	4.76808	4.63635	4.45001	4.57875	4.75045	4.66289	4.33655	4.76552	4.64013	4.72189
7993889	4.51494	4.42965	4.55653	4.66606	5.09518	4.28312	4.78177	4.57449	4.41645	4.46549	4.63707	4.09529	4.5234	4.47161	4.31862	4.44132	4.73108	4.95492	4.65136	4.63441	4.69221	4.83013	4.59742	4.22409	4.35866	4.39953	4.47703	4.40276	4.60549	4.393	4.89241	3.98799	4.24105	4.11854	3.94004	4.35398	4.27007	4.44693	4.2785	4.30262	3.99461	4.19487	4.17456	4.32834	4.59322	4.35194	4.46892	4.58529	4.41971
8117161	3.61087	3.619	4.01906	4.09237	4.75236	3.97434	4.28149	3.86983	3.6508	3.43909	4.39565	3.76071	4.10476	4.31151	4.25495	3.78105	3.90011	3.79491	4.4817	3.7108	4.80127	5.09558	4.03095	3.39502	4.20622	3.86425	4.30974	3.88694	4.22059	3.88916	4.71771	2.40172	3.34078	3.65957	3.3304	4.01372	4.33324	4.10548	3.82045	3.41106	3.3958	3.71504	3.46441	4.46878	4.33591	4.29456	4.22023	4.41667	4.46146
8054664	5.00087	4.50822	4.75234	4.61269	5.05904	4.37257	4.6079	4.57335	4.58714	4.34513	4.6332	4.46619	4.6626	4.65228	4.51459	4.6452	4.58367	4.60608	4.74991	4.54034	4.97849	4.88407	4.89856	4.6323	5.09579	4.52156	4.72452	4.514	4.62752	4.52369	4.80422	4.41967	4.29159	4.48623	4.60036	4.56823	4.54075	4.58478	4.48254	4.45397	4.66991	4.40749	4.48541	4.65815	4.61254	4.69944	4.75911	5.06967	4.82645
8149699	3.60871	3.87799	3.66525	4.17215	4.33159	3.80585	3.48234	3.7934	3.89723	4.05128	3.74565	3.86778	3.7913	3.92596	3.93281	4.05949	3.97083	4.29	3.90255	3.54439	3.73252	3.54306	3.8096	3.92155	3.68036	3.9134	3.63166	3.72809	3.76273	3.69479	3.61673	4.33318	3.97451	4.09358	4.43388	3.88878	4.05468	3.74794	4.06073	3.89364	4.0485	3.90878	3.73833	3.91235	3.57247	3.5301	3.58087	3.78265	3.89106
8055314	4.14089	4.11351	4.12255	4.62839	4.97798	4.36153	4.10971	4.35126	4.43363	4.56045	4.12841	4.24232	4.09445	4.06003	4.39875	4.33075	4.38503	4.31471	4.00198	4.11672	4.14594	4.27213	4.18443	4.31328	4.10103	4.08867	4.53809	4.16645	4.56271	4.34985	4.23518	4.42987	4.46735	4.57289	4.80165	4.39523	4.35104	4.56503	4.48515	4.28224	4.70591	4.22937	4.22593	4.02645	3.96538	4.04065	4.29871	4.33353	4.29942
8042705	4.63867	5.09615	4.3731	4.70082	4.71387	4.50558	4.59333	4.52399	4.87865	4.61261	4.73387	4.23319	4.44326	4.56274	4.55222	4.81038	4.29383	4.75944	4.25304	4.52218	4.51857	4.41882	4.42073	4.51168	4.60199	4.5995	4.58779	4.36748	4.24581	4.57237	4.64879	4.77486	4.91143	4.8079	4.74156	4.62476	4.82428	4.69967	4.67556	4.58373	4.72094	4.38174	4.64787	4.34316	4.60946	4.5347	4.58455	4.63891	4.56236
8135262	4.18559	4.48075	3.94281	4.54366	4.45895	4.09711	4.34949	4.30426	4.50021	4.32382	4.03527	4.23133	4.40949	4.32303	4.42813	4.5377	4.39302	4.4414	4.21266	4.29241	4.25074	4.07933	4.36372	4.46275	4.37386	4.68121	4.20985	4.30509	4.28872	4.15275	4.0092	4.48955	4.53755	4.75653	4.94794	4.14767	4.21598	4.38918	4.12827	4.33288	4.94378	4.02693	4.48331	4.3665	4.3177	4.23955	4.24035	4.30542	4.56455
8164357	4.31335	4.45489	4.81625	4.88112	4.82061	4.51122	4.27044	4.32212	4.66739	4.62011	4.54656	4.34555	4.75793	4.58626	4.61174	4.57439	4.33359	5.09626	4.35897	4.4644	4.30106	4.32871	4.28379	4.49208	4.40567	4.30374	4.28557	4.17622	4.45998	4.56853	4.38125	4.35082	4.53051	4.47667	4.55769	4.31103	4.48543	3.94673	4.46176	4.32083	4.38219	4.63696	4.40004	4.30951	4.47532	4.02243	4.4955	4.11481	3.87191
8070863	4.13089	4.12446	3.98334	4.64856	4.95341	4.20713	4.12734	4.18938	4.27075	4.00773	4.0356	4.38447	4.27179	4.25337	4.12617	4.58005	4.42258	4.99174	4.30025	4.30771	3.98666	4.23558	4.1653	4.2862	4.11165	4.13688	4.06297	4.2787	4.25544	4.14759	3.98567	4.43253	4.27265	4.40015	4.29073	4.03001	4.44548	4.44857	3.97724	4.4596	4.71982	4.26854	4.43756	4.32235	4.46468	4.30687	4.20403	4.18424	4.42482
7963406	4.28695	3.33199	3.81707	4.20318	5.09645	3.8922	4.08615	4.12477	4.21664	4.07846	3.99916	4.74879	3.95173	4.0318	4.04597	3.8794	4.01318	3.49469	4.47391	3.89507	3.86548	4.03229	4.53027	4.3371	3.88669	4.23808	3.94664	4.47251	4.03781	3.91212	4.25687	4.29539	4.5724	4.74654	4.90247	3.80265	5.02902	4.79468	4.39821	3.84267	4.47741	3.88791	4.43605	4.23605	3.19343	4.20269	3.95876	3.91324	4.10104
7901287	3.10637	3.67424	3.2127	4.65903	5.09648	3.92731	3.71067	3.92299	3.7069	3.80232	3.76397	3.62706	3.83926	3.32932	3.87903	4.16118	4.05628	5.03054	3.43975	3.2342	3.43266	3.67841	3.74769	3.79794	3.51315	3.15649	3.80657	3.7658	3.59571	3.66616	3.35063	4.02284	3.20221	4.03926	3.74555	3.72581	3.76343	3.52926	3.75609	3.92004	4.15479	4.34942	3.47566	3.50672	3.30667	3.97478	3.66331	3.82289	3.78097
8138799	4.18896	4.10259	4.30655	4.56493	4.63176	4.26456	4.03249	4.08359	4.51054	4.51878	4.06147	4.429	4.35299	4.24421	4.47871	4.52218	4.36868	4.64595	4.15327	4.46566	4.1251	4.26162	4.33808	4.42123	4.14597	4.53974	4.3493	4.13354	4.28816	4.21678	4.22539	4.74478	4.7221	4.35005	4.67834	4.35533	4.5656	4.40772	4.42482	4.32106	4.59969	4.18369	4.31705	4.21778	4.35463	4.06491	4.1532	4.2466	4.34707
8019563	4.68143	3.92659	4.52682	4.81455	5.09681	4.51756	4.59854	4.75087	4.44609	4.17376	4.68586	4.8596	4.42256	4.7382	4.58079	4.74643	4.68265	4.38926	4.39421	4.5798	4.36238	4.47566	4.85261	4.51829	4.86292	3.97826	3.95983	4.77966	4.10256	4.58773	4.79638	4.22554	4.69084	4.80509	4.38165	4.68519	4.41727	4.52002	4.56818	4.40569	4.71195	4.83279	4.81174	4.51504	4.61096	4.4231	4.64614	4.68551	4.3873
8121794	4.72706	4.4809	4.22831	4.49774	4.93999	4.46679	5.07958	4.37256	4.11365	4.30698	5.09699	4.25324	4.24676	4.41566	4.17124	3.90185	4.55464	4.89368	4.46725	4.02399	4.01432	3.89671	4.48245	4.22005	4.23064	4.18406	4.63187	4.27408	4.11378	3.8394	4.59429	4.28877	4.14448	4.36261	3.96447	4.72611	4.16813	3.99322	4.08733	4.38582	4.08728	3.85901	4.54761	4.37898	4.4281	3.83771	4.37972	4.25629	3.84268
8109926	4.06141	4.236	4.31054	4.66724	4.98534	4.2793	4.06649	4.26082	4.32132	4.02662	4.12819	4.24705	4.28372	4.31175	4.47467	4.25994	4.00317	4.73453	4.28134	4.39009	3.94347	4.07458	4.23074	4.48634	4.19303	4.18382	3.97169	4.33835	4.28425	4.34709	4.19229	4.52968	4.27758	4.66138	4.68559	4.43949	4.26078	4.29715	4.27794	4.34286	4.59711	4.70263	4.45252	4.27636	4.46463	4.3123	4.33153	4.34647	4.66227
8012518	3.98733	3.98811	3.97978	4.9402	4.91804	4.53164	3.9722	4.27063	4.43057	4.7918	4.12757	4.07743	4.11045	4.25444	4.39451	4.2265	4.4347	5.09704	4.13059	4.23247	4.26067	4.33136	4.11275	4.19296	4.13269	4.29977	3.94759	4.14797	4.34658	4.10538	4.06957	4.58244	4.54462	4.51284	4.58716	3.9907	4.69552	4.15174	4.37152	4.3278	4.50888	4.21851	4.1116	4.35415	4.24001	3.97903	4.12849	4.5182	4.49752
8040802	3.95683	3.94211	4.14104	4.26193	4.80895	3.93594	3.80398	4.22228	4.15734	4.25468	3.64789	3.69549	3.88108	4.25294	4.08663	4.32877	4.19684	4.35174	4.16639	4.21655	4.15092	4.2206	4.14103	4.48568	4.27161	4.21215	3.92013	4.24031	4.0613	4.081	3.77786	4.82082	4.56536	4.29678	4.3112	4.49159	3.93536	3.53291	4.01692	4.05101	3.99296	4.16503	4.18701	4.36207	4.12389	4.24509	3.92238	3.759	3.87883
8064842	4.30443	4.39806	4.31313	4.84915	4.84273	4.31943	4.41672	4.57763	4.68	4.61806	4.51121	4.46637	4.40225	4.264	4.20222	4.24582	4.38134	5.09724	4.27943	4.44047	4.31557	4.50175	4.31276	4.68558	4.45431	4.32763	4.41895	4.55862	4.42801	4.34286	4.63563	4.91885	4.38814	4.47945	4.49945	4.38794	4.16336	4.54226	4.32802	4.36863	4.45676	4.54113	4.32855	4.34959	4.30874	4.20544	4.37821	4.63447	4.10092
7975311	4.98841	4.81174	4.80125	4.69449	4.44109	4.67422	4.76486	4.66102	4.78861	4.74218	4.71138	4.78596	4.75524	4.85241	4.74159	4.69711	4.80195	4.69179	4.88511	4.9733	4.79891	4.9036	4.8052	4.64556	4.78851	4.8877	4.78291	4.60122	4.75781	4.72979	4.74218	4.56359	4.60769	4.60716	4.74218	4.58204	4.5646	4.74788	5.07542	4.85352	4.58381	4.77054	4.79951	4.49924	4.81327	4.76327	4.79296	4.5611	4.74011
8103254	4.05302	4.71351	4.00766	4.27981	4.61165	4.60155	3.73071	4.36078	4.32455	4.33828	3.80418	4.17376	4.24825	3.96954	4.47544	4.15777	4.06704	4.273	3.97559	4.11492	4.21512	4.1895	4.23124	4.89721	4.15777	4.23208	4.3053	4.04387	4.39442	3.9596	3.78376	5.04763	4.8234	4.33002	4.27426	4.20122	4.46299	4.08085	4.27531	4.30974	4.06238	4.71678	4.25945	4.09458	3.92854	3.99426	4.26183	4.29247	4.31654
8150364	4.97993	4.56512	4.82901	4.72473	5.08452	4.99383	5.04561	4.89184	4.38659	4.84777	5.09745	4.34571	4.49742	4.41928	4.6628	4.55261	4.7827	4.67362	4.45825	4.41682	4.8318	4.78694	4.52389	4.47314	4.72405	4.71206	4.8023	4.54771	4.60921	4.38261	4.83431	3.99598	4.18877	4.22669	4.37615	4.54469	4.46321	4.36578	4.4705	4.27924	4.05296	4.16843	4.34095	4.52222	4.37055	4.44696	4.62986	4.50349	4.59306
8046461	4.25735	4.50611	3.99931	4.49829	5.09759	4.11929	4.71126	4.45313	3.94964	4.04431	4.6729	4.68319	4.06015	4.18167	4.3501	3.95033	4.55945	4.67817	4.72423	4.06198	4.25355	4.39854	4.29023	4.35876	4.59563	4.2641	4.12413	4.61808	4.52007	4.08048	4.05164	3.68827	3.69487	3.95672	4.42733	4.37622	4.03415	4.28939	4.32484	4.3457	4.10049	4.5494	4.99655	4.12026	4.13572	4.41815	4.40594	4.06832	4.06845
8069446	4.33612	4.41896	4.61247	4.97035	4.56557	4.4643	4.43048	4.11703	4.31445	4.61581	4.25715	4.245	4.22585	4.74587	4.73318	4.2778	4.40739	5.0494	4.53492	4.3273	4.69518	4.30945	4.40544	4.18861	4.75236	4.44916	5.09786	4.23924	4.62085	4.46081	4.33862	4.34995	4.61871	3.92424	4.10027	4.69558	4.29245	4.50264	4.4121	4.37645	4.1908	4.55732	4.23166	4.69655	4.43376	4.69028	4.81433	4.27263	4.51196
7904209	4.69713	4.61262	4.27601	4.79483	5.09816	4.39754	4.48302	4.51913	4.1699	4.51357	4.35893	4.54572	4.25376	4.41467	4.56388	4.47086	4.26146	4.62007	4.66414	4.59465	4.56181	4.2364	4.63405	4.54097	4.50141	4.08712	4.48767	4.28229	4.42848	4.57196	4.38036	4.87184	4.79557	4.63325	4.41606	4.41962	4.56794	4.63226	4.41376	4.62807	4.62176	4.58608	4.48302	4.2928	4.48344	4.4486	4.38592	4.31908	4.58578
7949717	4.58802	4.72947	4.54112	5.06002	4.99733	4.57261	4.71905	4.36697	4.99861	4.63604	4.58247	4.78035	4.88007	4.60366	4.60598	4.67424	4.83489	4.96626	4.59739	4.63714	4.6857	4.67261	4.71698	5.04541	4.84486	4.4862	4.68859	4.77311	4.54865	4.61016	4.51743	4.47663	4.60446	5.09861	4.58687	5.03121	4.69096	4.82754	4.5576	4.95654	4.77195	4.722	4.63316	4.66619	4.60556	4.79206	4.82804	4.72586	5.02011
7906021	4.63993	4.56967	4.4674	5.02534	4.85001	4.63483	4.27572	4.73403	4.81431	4.36047	4.68559	4.15945	4.43481	4.60569	4.7285	4.63188	4.62099	4.8146	4.46374	4.75523	4.78757	4.65965	4.34475	4.7987	4.51855	4.67994	5.03674	4.7326	4.44186	4.44357	4.81446	4.6772	5.02561	4.66198	4.41822	4.14986	4.50738	4.73129	4.55618	4.50612	4.1962	4.30526	4.29653	4.57506	4.75523	4.66356	4.77199	4.34385	4.74488
8175690	3.99178	4.25073	4.14171	4.58886	5.09893	4.20277	4.28964	4.19407	4.29108	4.42689	4.22557	4.24313	4.15826	4.1215	4.39772	4.1772	4.04319	4.56089	4.3154	4.21979	4.12173	4.12916	4.28705	4.45901	4.28964	3.94683	4.22311	4.3115	4.28462	4.25241	4.2073	4.64114	4.21443	4.65908	4.7829	4.64711	4.37442	4.30803	4.44363	4.38796	4.64179	4.14826	4.45076	4.45989	4.73466	4.37546	4.21359	4.44831	4.49639
7972044	4.87487	4.51536	4.17444	4.44609	4.62035	4.15451	4.52482	4.35578	4.33055	4.38785	5.09903	4.49196	4.66457	4.46516	4.54457	4.38977	4.20807	4.61144	4.39394	4.19167	4.5979	4.51893	4.61373	4.36441	4.30379	4.48941	4.33134	4.52584	4.23975	4.48753	4.46062	4.21686	4.45494	4.10023	4.25294	4.26148	4.60185	4.69882	4.60626	4.30917	4.61944	4.36253	4.52839	4.5403	4.30702	4.51542	4.42126	4.38941	4.24373
7942372	4.36856	4.27095	4.43048	4.88833	5.09008	4.38022	4.4484	4.62934	4.26747	4.52617	4.75387	4.43896	4.47164	4.22484	4.39862	4.11366	4.38526	5.056	4.3627	4.18969	4.05654	4.2371	4.13263	4.38781	4.4994	4.17717	4.59749	4.34794	4.31214	4.10417	4.67446	4.83499	4.33313	4.2159	4.40897	4.35787	4.26747	4.50552	4.22745	4.31696	4.43489	4.60675	4.21062	4.14691	4.21732	4.30937	4.77691	4.01007	4.02274
8141580	3.67628	3.91678	4.17086	4.57941	4.1198	4.20332	4.00217	4.0448	4.10085	4.27239	4.00494	4.23856	4.14785	4.06011	4.34728	4.24255	3.95402	4.44422	4.11373	4.07212	4.03289	4.13626	3.96064	4.1626	4.02648	4.09517	3.89207	4.24198	4.19779	4.13005	3.91704	4.68171	4.38448	4.17551	4.39303	4.17835	4.3946	4.26191	4.11551	4.36284	4.32517	4.43213	4.28756	4.18759	4.15883	3.97644	4.07322	4.08895	4.07794
8140500	4.65692	4.38644	4.25881	4.80388	4.56334	4.36238	4.75548	4.25547	4.21399	4.25212	5.10066	4.40731	4.43299	4.06581	4.25519	4.35979	4.19792	4.81478	4.33479	4.15533	4.44489	4.55307	3.89494	4.29133	4.15677	4.17044	4.15163	4.49993	4.14388	4.2853	4.37275	4.09271	4.29572	4.19635	3.67607	4.23068	3.70233	4.24213	3.73406	3.95661	4.03845	4.60195	4.12268	4.46899	4.11381	3.96441	4.32355	4.24097	4.00502
8167758	3.94696	4.39589	4.15971	4.66204	4.98188	4.41077	4.00119	4.17949	4.35361	4.46564	3.74393	4.23454	4.50427	4.25054	4.40089	4.59952	4.28189	4.99556	3.91893	4.17808	4.09841	4.26899	4.00223	4.62048	4.09957	4.18701	3.89225	4.34376	4.12929	4.28522	4.00688	4.99365	4.49554	4.65609	4.45238	4.45843	4.48064	4.38515	4.29783	4.17234	4.44875	3.66326	4.44403	3.94465	4.30298	4.22259	4.53706	3.89496	4.21131
8133770	4.41749	4.2945	4.24466	4.83422	4.04697	4.38522	5.10111	4.2346	3.75237	4.46715	4.79742	4.38265	4.39256	4.33659	4.35088	4.16637	4.12879	4.37153	4.79246	3.93617	4.31758	4.26749	4.50443	3.46026	4.21593	4.02064	4.11578	4.64777	4.59206	5.03721	4.50955	3.34801	3.81644	3.67844	3.8031	3.95285	4.01998	4.63178	4.40791	4.17413	3.77307	4.24665	4.44853	4.19224	3.13709	4.52539	4.3534	4.26014	4.479
7962427	4.77418	4.16102	3.99582	3.97082	4.26464	3.55534	3.98592	3.8988	4.19669	4.20796	5.10138	3.85121	3.9509	4.59039	3.7728	3.7045	3.96999	4.50767	4.29849	4.4678	4.92636	4.7006	4.64832	3.70959	4.13822	4.06829	3.99139	4.65246	4.23897	4.10277	4.20019	3.13407	3.48007	3.85169	3.34742	3.62543	4.11603	3.83607	4.35804	3.08018	4.18266	3.68162	3.57247	4.00762	4.47405	4.1503	4.14014	4.48383	3.88923
7905054	4.06406	4.55639	4.22261	4.64497	5.1014	4.21302	4.60614	4.80652	4.18745	4.05561	4.69723	3.94436	4.15932	4.30686	4.0212	4.09729	4.16997	4.75093	4.94877	4.68427	4.91403	4.32987	4.29134	4.28842	4.2509	4.40553	4.51359	4.15259	4.4243	4.66626	4.92609	3.35302	3.84691	4.56426	4.14067	4.77162	4.25418	3.43493	4.6775	3.95687	3.52752	4.16798	4.03997	4.74938	4.40061	4.61164	3.7798	4.25401	4.19154
8118824	5.02937	4.20879	4.23293	4.75973	4.93142	4.10748	4.56067	4.11051	4.27605	4.94868	5.10152	4.07554	4.32563	4.50648	4.09297	4.56037	4.60481	4.4091	4.26324	4.16723	4.42598	4.63835	4.37083	4.1466	4.1717	4.06141	4.08199	4.42649	3.99995	4.28118	4.60617	4.5322	4.20963	3.8621	3.59247	3.68341	3.84026	4.20863	4.27857	4.07839	4.56198	4.01611	4.17226	4.14665	4.30047	4.30923	4.21969	4.56135	4.46067
8090872	4.22979	4.23464	4.12127	4.73622	4.40748	4.40443	4.11242	4.17606	4.37522	4.28859	4.30373	4.30318	4.33882	4.10084	4.26408	4.45841	4.32268	5.10171	4.45796	4.29936	4.09381	4.30368	4.34543	4.44098	4.37823	4.31511	4.41526	4.2985	4.39861	4.38207	4.00022	4.53931	4.38228	4.48642	4.72889	4.4502	4.63079	4.60606	4.66278	4.21951	4.55557	4.49383	4.27684	4.369	4.3852	4.4808	4.2269	4.13501	4.45525
8114797	3.51542	3.89346	3.76698	4.31371	4.32241	3.65811	3.80556	3.91768	4.13597	3.74608	3.73732	4.04631	3.83103	3.62364	4.09267	3.95658	4.03821	4.14644	3.81287	3.86371	4.14659	3.5037	3.60768	4.01818	3.72734	3.94514	3.90509	3.92639	3.66836	3.81616	3.52991	4.10706	4.08865	4.19551	4.34864	3.91137	3.93813	4.02982	3.9688	4.00523	4.18313	3.9642	3.7942	3.94087	3.76235	3.83065	3.68508	4.0065	3.41402
7953518	4.3657	4.50689	4.64452	4.56462	4.42621	4.02572	4.39652	4.39848	3.75794	4.3814	5.1019	4.29447	4.33341	4.52518	4.44363	4.06317	4.38986	4.82861	4.63759	4.19557	4.3734	4.53639	4.3223	4.18294	4.46512	4.43294	4.35541	4.41702	4.11823	4.19316	4.69486	3.725	4.47511	3.7921	3.90001	4.4278	3.94864	4.27146	4.38567	4.46072	3.7925	4.27102	4.23621	4.30699	4.21057	4.44959	4.37687	4.63504	4.49715
8002571	4.06759	4.64674	4.13535	4.9817	4.59176	4.91704	4.27661	4.24742	4.19393	4.30952	4.36791	3.87223	4.23964	4.33656	4.2603	3.90881	4.40723	4.55231	3.99467	3.9098	4.80968	4.30712	4.66386	4.66565	4.35585	4.03004	4.55927	4.20584	4.56476	4.49268	4.04492	4.0367	4.51472	4.16546	3.79885	3.67457	4.17887	4.20163	3.88651	4.1513	3.83777	4.02032	4.2708	4.04652	4.15193	4.024	4.45908	4.5243	4.32103
8092520	3.92392	4.33982	3.99192	4.42726	4.27901	4.37298	4.0148	4.14484	4.32904	4.47322	3.88623	4.21498	4.33931	4.23362	4.28348	4.49847	4.24871	4.48027	4.03421	4.26031	4.27344	4.25846	4.42315	4.28316	3.89374	4.66984	4.11272	4.23898	4.24676	4.12212	4.16218	5.01183	4.62023	4.94116	4.79534	4.24069	4.7239	4.3662	4.31661	4.33496	4.5862	4.24555	4.31448	4.28443	4.14571	4.01123	4.27337	4.29765	4.31542
8124134	4.57611	3.78128	4.21992	4.14179	3.90186	4.13416	4.38685	4.56398	4.10811	4.75301	5.10201	4.0824	4.31538	4.11649	4.18235	3.91955	4.30973	4.36871	4.43559	4.13733	4.48092	4.54618	3.97662	4.12285	4.56891	4.2699	4.06983	4.52307	4.47402	4.00143	4.35543	3.77268	3.79415	3.67232	3.41853	3.55263	3.93214	4.10424	4.27343	4.02187	3.97898	4.08779	4.0147	4.23906	4.2957	4.48503	4.54831	4.71824	4.42985
8156274	4.21919	4.01621	4.49948	4.47038	4.62711	4.52404	4.30923	4.36793	4.85835	4.73745	4.40396	4.83968	4.71851	4.39775	4.66463	4.67712	4.56489	4.83221	4.46603	4.6636	4.30873	4.56784	4.54843	4.75765	4.38702	4.65036	4.44558	4.42946	4.50884	4.42281	4.36688	4.94769	4.47489	4.71112	4.7055	4.61721	4.56633	4.52341	4.52659	4.71532	4.61904	4.54198	4.70792	4.60357	4.80502	4.36793	4.43881	4.37582	4.52658
8049152	3.81399	3.70874	3.82467	4.1845	4.84005	3.94724	4.04874	4.01573	3.92699	3.97334	3.90164	3.84075	3.92811	3.94388	4.29439	4.05558	4.08567	4.60434	3.92035	3.73164	3.85516	3.72224	3.84617	3.87089	3.91578	4.15194	4.12842	4.00617	3.95271	4.01644	3.58553	4.21206	4.35102	4.46379	4.63039	4.19975	4.34128	4.16701	3.85081	4.27636	4.31788	4.11736	4.38377	4.05553	4.1225	3.89706	4.03116	4.02093	3.99653
8175747	4.14326	3.93545	4.1914	4.58065	4.75766	4.3662	4.04357	4.1751	4.18002	4.33796	4.08095	4.24796	4.38016	4.39498	4.48244	4.22965	4.23671	4.43675	4.14038	4.44611	4.03556	4.12096	4.3801	4.53052	4.23988	4.30222	4.10006	4.41419	4.24654	4.29379	4.06014	5.03597	4.73433	4.76723	4.53508	4.29594	4.42506	4.09597	4.34481	4.50674	4.48907	4.44361	4.20809	4.08559	4.29215	3.94866	4.3107	4.05464	4.51239
8012383	4.89189	4.61685	4.81248	5.09433	4.84834	4.75025	4.73903	4.76913	4.87365	4.88968	4.71642	4.45281	4.39392	4.57196	4.72345	4.73941	4.63469	5.00226	4.62709	4.58829	4.65565	4.25266	4.83207	4.50631	4.6933	4.48934	4.78464	4.33132	4.50116	4.62659	4.8083	5.00916	4.64773	4.35464	4.72275	4.40702	4.42647	4.73165	4.68783	4.59449	4.75418	4.98235	4.71969	4.64773	4.44207	4.60427	4.62463	4.36244	4.55554
8050293	3.63044	3.8106	3.95814	4.27304	4.83452	3.95787	3.82487	4.14413	4.3253	4.03154	3.93754	4.28045	3.84741	3.9482	4.2039	3.91085	4.33589	4.07047	4.08211	4.08198	3.84552	4.0964	4.04381	4.11514	4.03903	4.13918	4.14981	3.72328	3.98541	4.09858	3.78398	4.46909	4.44948	5.10245	4.68047	4.48597	4.61682	4.24604	4.25581	4.22228	4.26685	4.25743	4.14242	4.06594	4.0832	4.0166	4.0281	4.4174	3.96091
8156058	3.585	4.11703	3.99859	4.23674	4.7281	3.73642	3.90237	3.92101	3.92481	4.11959	3.82616	3.82453	3.84184	3.83745	4.01001	4.06413	3.92239	4.46826	3.8349	3.7422	3.83205	3.68406	3.74753	4.19128	3.88847	4.0751	3.85715	3.89986	3.68798	3.86502	4.00284	4.40307	3.89498	3.99463	4.17567	3.87951	3.91376	3.83007	3.91057	3.90175	3.93139	3.76968	3.74157	4.06951	3.69166	3.72217	3.65621	4.16534	3.93719
7905918	3.84303	4.27518	4.34744	4.58227	5.10255	4.1003	4.10307	4.26536	4.13617	4.13502	4.39768	4.07566	3.89667	4.09715	4.13027	4.20739	4.45981	4.42462	4.07033	3.91006	4.01796	4.14953	4.3294	4.05596	3.93249	4.06445	3.88913	4.13758	4.48926	4.24387	3.53527	4.47292	4.39067	4.02106	4.02669	4.20349	4.0424	4.01142	4.06523	4.39774	3.89368	4.53246	4.17285	4.32846	4.30949	3.9782	4.20636	4.10216	4.15368
8104319	3.9475	4.31398	4.25369	4.78202	5.10261	4.43149	4.45752	4.44969	4.25222	4.38203	4.09019	4.4824	4.1755	4.3769	4.43206	4.40662	4.50482	4.69157	4.23908	4.13004	4.34904	4.29719	4.48768	4.4234	4.3173	4.47784	4.29337	4.35149	4.44783	4.3031	4.26639	4.41587	4.39895	4.56119	4.26957	4.18757	4.51571	4.07668	4.16999	4.46087	4.31031	4.47652	4.20896	4.18757	4.5835	4.25607	4.49075	4.16544	4.26071
8035069	3.90689	4.18417	4.08387	4.51316	5.10266	4.42263	3.92508	3.99915	3.59152	3.64293	3.88117	4.3462	4.17276	3.99341	4.35362	4.32226	4.09646	4.72289	4.02683	3.86	3.96487	4.15165	4.18125	4.42989	4.1484	4.32844	3.68738	3.95611	4.05763	4.12504	3.86903	4.58875	4.16616	4.05678	4.55306	4.56899	4.22365	4.72335	4.57878	4.11147	4.41738	4.01266	4.32947	3.96088	4.18445	4.06306	3.86245	4.14713	4.04254
8007790	4.16171	4.51102	4.59421	4.79395	4.63181	4.46402	4.6216	4.31738	4.78522	4.41142	4.07439	4.7709	4.22087	4.50797	4.40152	4.63763	4.35509	4.50813	4.09991	4.43152	4.31272	4.62211	4.12877	4.49925	4.34157	4.65697	4.36157	4.66651	4.37313	4.47821	4.5906	5.10296	4.59315	4.69285	4.84149	4.73062	4.30175	4.58589	4.35091	4.79404	4.91689	4.77134	4.65602	4.54222	4.44167	4.27258	4.54258	4.18826	4.15702
8147988	2.69601	2.49375	3.49527	3.79725	4.28332	2.90481	3.02706	3.30992	3.56585	2.89478	3.11212	2.7128	3.36867	3.24043	2.73539	2.82903	3.13747	4.07086	3.5408	2.59796	3.38907	3.05703	3.51525	3.4482	3.8801	2.38886	3.0038	3.29289	2.8955	3.52698	3.55453	3.34225	2.28405	2.11362	2.38565	2.61885	2.27468	3.13611	2.65717	3.44185	2.64617	2.81059	2.35534	3.43402	3.36194	2.83697	3.32085	4.37635	3.79813
8078971	3.21799	3.52703	3.70376	4.33382	4.32767	3.43596	3.09439	4.0159	3.81772	3.7209	3.42855	3.75712	3.96401	3.45778	3.88744	3.89435	3.71691	3.76851	3.69198	3.74227	3.33143	3.85492	3.61931	3.75326	3.42801	3.62264	3.27644	3.65824	3.79724	3.24859	3.64808	4.38496	3.99599	4.18664	4.36715	3.80145	3.69263	3.74067	3.73014	3.86247	4.03268	3.32663	3.89251	4.02853	3.1392	3.72267	3.42524	3.57396	3.16228
8003846	3.92333	4.04386	4.39096	4.28506	4.42528	4.48843	4.46996	4.32661	4.37013	4.48727	4.11341	4.43703	4.58764	4.19919	4.26884	4.61485	4.24739	4.75063	4.00894	4.32673	4.16617	4.13528	4.30306	4.55881	4.30221	4.37124	4.06338	4.37304	4.32008	4.2965	4.10601	5.07549	4.37472	4.59392	4.7057	4.34548	4.3499	4.67627	4.58153	4.47123	4.76854	4.36693	4.3891	4.51683	4.3891	4.22941	4.23706	4.44152	4.63362
7969166	4.67744	4.01938	4.30572	4.30895	3.89818	4.09597	4.4161	4.44179	4.40926	4.36475	5.10351	4.64378	4.63612	4.48172	4.39712	4.27468	4.404	4.51199	4.5818	4.17136	4.74791	4.78323	4.54879	4.57051	4.2063	4.61975	4.19806	4.72137	4.48113	4.31402	4.59761	3.51642	3.76875	4.4022	3.87187	3.94875	4.4022	4.41931	4.21911	4.09642	4.34412	4.05843	4.54126	4.50241	4.19931	4.61206	4.2615	4.48437	4.23942
7898609	3.38655	3.35105	3.57531	3.80717	4.23516	3.5687	3.73761	3.42225	3.78905	3.75686	3.58317	3.87342	3.71078	3.56134	3.66209	3.7414	3.50439	3.87968	3.49335	3.44635	3.56708	3.5953	3.28375	3.49611	3.45012	3.62757	3.67302	3.65375	3.57866	3.57443	3.46187	3.70679	3.70784	4.12014	4.08466	3.63655	3.89178	3.51784	3.73717	3.81638	4.01865	3.87226	3.87574	3.48197	3.68577	3.37077	3.62589	3.61747	3.76575
8026503	4.01741	4.27813	4.22095	4.77294	5.10389	4.51094	4.041	4.08703	4.29478	4.48835	4.16801	4.22239	4.21271	4.11856	4.23358	4.51337	4.19507	4.51586	4.24498	4.21557	4.0578	4.13495	4.07506	4.43613	4.10122	4.514	4.24945	4.17591	4.11324	4.26002	4.06591	4.63068	4.43761	4.52093	4.57383	4.34333	4.52617	4.46041	4.20772	4.35217	4.78865	4.39583	4.19499	4.16284	4.56189	4.16202	4.37413	4.10441	4.22363
8072374	3.97086	4.35598	4.06941	4.36913	4.44656	4.2099	4.14085	4.16602	4.06689	4.53033	4.00403	4.22006	4.19695	4.07119	4.46072	4.1535	4.33108	4.4597	3.96242	3.98115	3.88391	4.18261	4.20203	4.22106	4.16902	4.02703	4.06283	4.15158	4.06794	3.83346	4.12702	4.45119	4.50849	4.18414	4.41522	4.432	4.22088	4.43497	4.19413	4.28408	4.39118	4.22239	4.14559	4.33195	4.05944	4.12527	4.30742	4.32194	4.21953
8122933	3.87688	3.94231	4.41956	5.0482	4.98837	4.1925	4.30887	4.45275	4.18089	4.02596	3.98959	3.99968	4.49074	4.02392	4.0633	4.14123	4.44267	4.95999	4.45229	4.10088	3.99513	4.12365	4.20419	4.36289	4.42228	4.34383	3.578	4.14829	4.08503	4.13221	4.3707	4.61427	4.04968	4.31552	4.54006	3.86798	4.16791	4.15721	4.16473	4.02619	4.19121	5.10436	4.43821	4.01279	4.12855	4.19237	4.48757	4.65199	4.29941
7912515	3.50339	3.40251	3.57669	4.15322	4.23269	3.73449	3.52608	3.89258	3.65644	4.01928	3.49762	3.87466	3.63798	3.41188	3.69227	3.68721	3.80913	4.12136	3.5939	3.60616	3.4181	3.67118	3.44035	3.73166	3.3128	3.6708	3.58749	3.8612	3.3773	3.74343	3.86023	4.3265	4.1813	3.90242	4.41421	3.57944	3.40077	4.01511	3.59083	3.7094	4.02579	3.81536	3.72794	3.71959	3.83962	3.90076	3.66269	3.59969	3.53862
8118890	4.3633	4.4849	4.37757	4.55825	5.02706	4.73542	4.348	4.33444	4.42753	4.44944	4.187	4.60489	4.53466	4.37124	4.51766	4.44444	4.57653	4.62481	4.53061	4.57234	4.22939	4.3101	4.32626	4.66972	4.45738	4.84411	4.49375	4.50958	4.42914	4.48603	4.2463	4.7731	4.26515	5.10494	4.80328	4.52618	4.62415	4.48486	4.36229	4.61188	4.80972	4.6646	4.53061	4.64444	4.34535	4.45835	4.30179	4.50958	4.6446
8072328	4.56338	4.32138	4.51858	4.6176	4.80843	4.25119	4.46218	4.29393	4.72015	4.62021	4.40174	4.45706	4.38474	4.31165	4.46765	4.61242	4.52514	5.03373	4.34564	4.40757	4.36779	4.40249	4.51796	4.70475	4.40926	4.33203	4.28167	4.38768	4.2623	4.40535	4.44857	5.10506	4.74977	4.69843	4.67151	4.19285	4.6655	4.45831	4.73795	4.60018	4.76103	4.18871	4.25605	4.4246	4.39899	4.4534	4.14258	4.64976	4.49336
7958346	5.01696	4.27655	4.42122	4.08727	4.41899	4.32648	4.49928	4.52794	4.48846	4.39617	4.60961	4.49375	4.7379	4.47152	4.25518	4.70343	4.54062	4.6642	4.59863	4.48742	4.62435	4.77017	4.78915	4.4662	4.52138	4.3522	4.06953	4.55944	4.56448	4.41083	4.65403	3.80215	3.88615	4.18703	4.15107	4.6141	4.53187	4.51354	4.37261	4.36817	4.50605	4.24355	3.92381	4.44226	4.58698	4.66554	4.56852	4.76192	4.88018
8002444	4.33267	4.66178	4.40181	4.8254	4.79228	4.59612	4.31405	4.36358	4.39202	4.52892	4.21907	4.31429	4.28916	4.13697	4.73552	4.53419	4.28108	4.68076	4.48756	4.71014	4.149	4.35251	4.52751	4.17951	4.61934	4.51256	4.5818	4.39284	3.83901	4.33168	4.29424	4.35821	4.50405	4.68458	4.44612	4.73428	4.39832	4.4069	4.69494	4.1219	4.64028	4.5645	4.43669	4.58151	4.50319	4.62172	4.41486	4.4009	4.74114
8134117	4.27629	4.51414	4.47133	4.51787	4.42113	4.26428	4.34055	4.31712	4.30904	4.41517	4.16891	4.90629	4.66505	4.16888	4.55099	4.55723	4.72286	4.98157	4.29308	4.36831	4.14287	4.19515	4.57921	4.67514	4.28114	4.80907	4.58704	4.34754	4.60864	4.42874	3.97633	4.673	4.7408	4.38236	4.39053	4.40453	4.11042	4.10623	4.09609	4.92581	4.6421	4.37179	4.38552	4.48748	4.8415	4.07596	4.26325	4.35934	4.48268
8048317	4.27853	4.33141	4.42827	4.77805	4.79193	4.70492	4.64395	4.3447	4.78119	4.58953	4.18327	4.65244	4.4933	4.59228	4.56682	4.66627	4.26935	5.05464	4.49646	4.59393	4.26897	4.43247	4.53452	4.75381	4.45171	4.64457	4.27625	4.50375	4.57275	4.3012	4.29811	5.06346	4.84583	4.91542	4.6017	4.69741	4.40262	4.24258	4.60481	4.56893	5.10565	4.51079	4.66252	4.60761	4.65764	4.48371	4.33886	4.3796	4.5634
8121112	3.98348	4.83615	4.45725	4.57782	4.4506	4.10099	4.20986	4.34889	4.03615	3.77399	4.24734	4.23738	4.06116	3.87572	4.00128	4.08219	4.02523	4.25332	4.11491	4.02021	4.27252	4.04288	4.07398	4.23006	4.33417	4.41668	4.01964	3.85248	4.01948	4.3865	3.9796	3.91925	4.21055	4.42251	4.00171	4.42207	3.88762	3.65649	3.61692	4.1689	4.19343	4.51503	4.24614	3.87232	4.34144	4.30396	4.19766	3.79741	4.08523
7994675	4.53123	4.35817	4.40379	5.10575	5.05036	4.46053	4.28881	4.46787	4.69846	4.28909	4.29058	4.77391	4.59593	4.40476	4.31242	4.65667	4.64361	5.08178	4.53857	4.49533	4.43697	4.16592	4.46887	4.64898	4.53788	4.5235	4.35858	4.47075	4.17588	4.42037	4.04082	5.05403	5.05013	4.89059	4.91455	4.51638	4.81489	4.14806	4.29264	4.66036	4.8533	4.69127	4.87862	4.58952	4.62931	4.55551	4.52525	4.28558	4.55501
8045088	4.48697	3.63215	3.71251	4.27646	3.37637	4.09716	3.81947	3.48831	3.26751	4.38901	4.58944	3.57093	3.91233	3.99452	4.30031	3.67917	4.53508	3.24788	4.24074	4.25536	4.1139	4.03423	4.18481	4.41325	4.36146	3.7279	4.13527	2.64716	3.84264	3.40012	3.5442	3.7206	3.45021	4.05792	5.01143	3.1176	3.93175	4.72765	3.77693	3.88172	4.25063	4.04456	3.68138	2.62415	4.06009	4.33687	3.61488	4.21227	4.59942
8136863	4.01895	4.08575	4.23943	4.61543	5.1064	4.12736	4.18438	4.34509	4.03377	4.36926	4.01373	4.273	4.43243	4.15446	4.38114	4.55537	4.28867	5.02414	4.25688	4.27385	4.10273	4.41775	4.20663	4.15868	4.19142	4.13437	4.37878	4.31907	4.31735	4.25777	3.97019	4.31849	4.61937	4.55045	4.58211	4.3893	4.40858	4.54429	4.31508	4.46412	4.59674	4.4477	4.32952	4.31486	4.23818	4.42706	4.26639	4.50083	4.13275
8046500	4.94296	4.5548	4.28424	4.66262	4.3288	4.39236	4.58036	4.14331	4.44306	4.36564	4.42643	4.52895	4.42304	4.44704	4.2323	4.40291	4.42873	5.10643	4.2438	4.35241	4.27984	4.16469	4.26748	4.29673	4.12844	3.88993	4.48819	4.25723	4.26201	4.16628	4.27322	4.3288	4.09783	4.48541	4.36394	4.31368	4.0293	4.21409	4.33274	4.21517	4.28319	3.78314	4.32018	4.33563	4.04613	4.20187	4.37326	4.3565	3.7169
8072482	4.07028	4.05006	4.44138	3.52499	4.85631	4.01069	4.458	4.05003	4.21934	3.54918	4.28739	3.96104	3.87367	4.34813	3.70865	4.25615	4.32189	4.44875	3.96395	4.55666	4.10017	5.10644	3.4841	3.74565	4.51558	3.912	4.02596	4.10913	4.13131	4.34014	4.63283	3.80537	3.91718	4.00803	3.97094	3.86007	4.68752	4.1319	4.05697	4.50393	3.66122	4.03132	3.88567	4.43014	4.50901	4.63522	4.33682	4.6043	4.67665
7907549	3.42239	3.67746	3.68668	4.4376	4.38132	3.85585	3.81737	3.68524	4.11518	3.94868	3.63888	3.88532	3.74666	3.92934	4.08199	3.91105	3.93494	4.31536	3.88724	4.08431	3.71858	3.88107	3.90222	3.71664	3.8937	3.98261	3.8937	3.76836	3.61043	3.70041	3.63293	4.42727	4.19927	4.26143	4.10346	3.77375	4.12077	3.75371	3.98952	4.07079	4.10547	3.70817	3.91516	3.89047	4.02665	3.81193	3.93973	3.89057	3.61518
8028309	3.71308	3.41908	3.82438	4.71451	4.58648	3.87518	3.77231	3.61515	3.55623	3.93432	3.82229	3.65599	4.2254	4.19045	3.72669	4.028	3.78104	5.10768	3.82726	3.76662	4.01586	3.53478	3.75724	3.9871	3.4666	3.98625	3.8904	3.99705	3.94092	3.84817	3.61173	4.15404	4.08177	4.15986	4.04933	3.78226	3.60037	3.48515	3.80788	3.90748	4.29603	3.35997	3.9785	3.56452	3.80458	3.61689	3.7805	3.72447	3.45601
8087568	4.21838	4.30969	4.42484	4.53989	4.85966	4.40813	4.02407	4.21965	4.2768	4.29188	4.01595	4.21949	4.00683	4.02591	4.21173	4.54779	4.06163	4.58264	4.10408	4.30797	3.90379	4.10087	3.87235	4.20338	4.27871	4.4466	4.16787	4.11049	4.40079	4.25772	4.03308	4.82675	4.35117	4.41928	4.50602	4.47436	4.07666	4.22303	4.22102	4.05061	4.43454	4.12366	4.2709	4.00413	4.313	3.92611	4.07208	3.99352	4.00957
7993167	4.63831	4.35335	4.19396	4.27265	4.67214	4.00566	4.26278	4.47208	4.15347	4.07712	4.35118	3.97137	4.63518	4.83596	4.33052	4.33836	4.5387	4.28452	4.67237	4.88389	4.95294	4.91418	4.80808	4.2332	4.53684	4.14831	4.2967	4.68668	4.26142	4.51498	4.73931	3.28545	3.35476	3.94523	3.97172	3.98041	4.45577	4.31134	4.77894	4.08872	3.65099	4.11584	3.6965	4.24797	4.27153	4.43333	4.81833	4.87293	4.29937
8033674	3.67413	3.62547	3.92792	4.27605	4.41765	4.14818	3.65371	3.74239	3.7489	3.94104	3.79764	4.0667	3.96305	3.99167	4.00568	4.07604	3.71037	4.36106	3.78783	4.01057	3.81931	3.80683	4.01526	4.06537	3.91423	3.95725	4.03374	3.83501	3.82349	3.76442	3.80954	4.15531	4.06001	4.41	4.43309	4.18185	4.17656	4.20107	3.89967	4.08711	4.38765	3.8912	4.10301	4.05796	3.81915	3.85502	3.93933	3.83728	3.83597
7948900	5.0276	4.69838	4.47299	4.40583	4.8171	4.7049	4.64215	4.74255	4.50932	4.17269	4.60459	3.93779	4.43694	5.01485	4.25032	4.25032	4.41437	4.89118	4.58458	5.06056	4.66861	4.4691	4.39349	3.8732	4.89992	4.42295	4.61183	5.10897	4.80508	4.8107	4.72901	4.05729	4.13076	4.4405	4.08271	4.52649	4.59069	4.25212	4.38679	4.29892	4.17483	4.6558	4.36084	4.58164	4.65095	4.63981	4.89944	4.20215	4.19736
8014241	4.97702	4.09688	4.47404	4.86686	4.60328	4.26431	4.38707	4.6602	4.17403	4.45296	4.99567	4.7508	4.73093	4.14111	4.20029	4.15641	4.18267	3.98034	4.62507	4.53884	4.50258	4.28798	4.29337	4.61878	4.18237	4.07442	4.50488	4.71323	4.68638	4.44692	3.91074	3.41735	3.96005	4.32694	4.10617	4.34182	4.47536	4.455	4.61524	4.34984	3.63069	4.55466	4.27948	4.88203	4.50422	4.36794	4.37168	4.55825	4.38711
8077226	4.54103	4.84429	4.54183	4.81934	5.10922	4.58621	4.4642	4.80633	4.6023	4.56738	4.36086	4.40412	4.58005	4.68382	4.69489	4.56189	4.80205	5.00431	4.45026	4.4643	4.51988	4.89559	4.51841	4.5789	4.53828	4.39219	4.43883	4.59544	4.40306	4.3804	4.49188	4.74298	4.57569	4.82875	4.38261	4.33454	4.78327	4.69287	4.87125	4.66727	4.4127	4.39132	4.54723	4.85525	4.56189	4.36859	4.3474	4.53587	4.38222
8158147	4.33408	4.43422	4.50238	4.68743	4.86081	4.49116	4.40664	4.40755	4.46605	4.46115	4.24853	4.48979	4.50055	4.48677	4.70697	4.68118	4.34556	5.03588	4.50608	4.30359	4.56748	4.53396	4.34004	4.51176	4.25761	4.6318	4.3515	4.34341	4.335	4.34274	4.07318	5.10922	4.58493	4.56277	4.59967	4.99806	4.22343	4.53018	4.47104	4.68818	4.81792	4.09847	4.35559	4.50217	4.44778	4.23124	4.41942	4.34189	4.30948
7994252	4.48376	4.24501	4.33757	4.79756	4.8919	4.61152	4.39148	4.22455	4.2475	4.65678	4.22838	4.64578	4.49565	4.51417	4.55007	4.63599	4.46915	4.97576	4.41671	4.3467	4.44333	4.51534	4.49697	4.47575	4.38705	4.34576	4.27685	4.45798	4.36796	4.35036	4.28613	4.71751	4.59895	4.60068	4.53889	4.77726	4.74651	4.2924	4.35162	4.4888	4.79316	4.6583	4.62381	4.46141	4.10192	4.25086	4.43678	4.27393	4.44695
8148280	4.68506	4.4781	4.50922	4.35186	4.63027	4.42836	4.28786	4.3082	4.63803	4.29453	4.28682	3.87945	4.34468	4.29695	4.39975	4.52195	4.31303	4.41242	4.58686	4.12415	4.3971	4.68684	4.68571	4.53265	4.5369	4.21123	4.65979	4.35219	4.39087	4.30639	4.37012	4.64128	4.25256	4.42044	4.54465	4.85346	4.6684	4.53874	4.51814	4.37428	4.14025	4.53918	4.10113	4.38934	4.35812	4.32338	4.44242	4.4979	4.00659
7941599	3.7653	3.93129	4.13069	4.41726	3.83179	4.04257	3.60014	3.76177	4.27744	4.57206	3.67895	4.29352	4.29557	4.06124	4.21586	4.48234	4.10207	4.58843	4.01254	4.2159	3.98521	4.32665	3.94329	3.9788	3.74574	4.11673	4.04884	3.78328	4.033	3.92509	3.52431	4.90858	3.87462	4.61213	4.65587	3.85113	4.07781	4.37371	4.1168	4.37988	4.67946	4.28457	4.08557	4.14432	4.04388	3.7541	4.07591	4.00403	4.11183
7959298	4.47659	4.49017	4.33744	4.65196	3.57562	4.32126	4.06833	4.34091	4.68376	4.08491	4.00418	4.16011	3.99226	4.26237	4.16065	4.22797	4.12021	4.42867	4.26215	4.22748	4.27524	4.25107	4.08987	4.00192	4.15209	4.44072	4.40762	4.33086	4.27185	4.17652	4.28479	4.59094	4.61859	4.33222	4.36379	4.38366	4.59119	4.41678	4.23983	4.39422	4.5866	4.2677	4.02174	4.29319	4.13821	4.13774	4.20145	4.32561	4.11854
7951910	4.03308	4.16797	4.04317	4.46921	4.4514	4.00788	3.87296	4.06755	4.0861	4.10598	3.84896	3.83217	3.89944	3.89308	4.20007	4.20479	4.22378	4.72039	3.95096	4.1524	3.94052	4.11957	3.72644	4.20656	4.0537	3.99909	4.15334	3.83282	4.03304	3.79144	3.81488	4.19564	4.20052	4.41161	4.50459	4.19961	4.08707	4.27296	4.13026	4.10781	4.44264	4.25029	4.10028	4.13612	3.98547	4.05683	4.13606	3.77746	3.99389
8119396	4.30489	4.82038	4.53361	5.04055	5.08346	4.64413	4.54136	4.49538	4.86114	4.499	4.38955	4.62175	4.78393	4.60679	4.70245	4.74446	4.62237	4.93126	4.51987	4.74884	4.4315	4.58153	4.76397	4.53857	4.31385	4.67938	4.28601	4.64413	4.50754	4.53585	4.44977	5.05265	4.91439	4.90839	4.66819	4.77372	5.04112	4.89509	4.89676	4.67175	5.02279	4.73592	4.65474	4.5478	4.22611	4.34759	4.54228	4.63605	4.75343
7964834	4.65757	4.42007	4.21116	4.88441	4.61621	4.51453	4.68651	4.40929	4.49893	4.31457	4.72011	4.58793	4.56944	4.30889	4.55669	4.27445	4.43659	5.01373	4.68388	4.51286	4.23945	4.37971	4.46694	4.56156	4.61252	4.45569	4.76563	5.04362	4.52789	4.10056	4.24019	4.06512	4.25072	4.2945	4.53073	5.02937	4.40604	4.312	4.4513	4.47511	4.55294	4.67598	4.46646	4.41389	4.06502	4.23903	4.48691	4.2054	4.11792
8007808	4.1189	4.28	4.4391	4.6629	4.46157	4.51813	4.15964	4.36743	4.39265	4.82837	4.13363	4.44011	4.37935	4.44496	4.48367	4.52238	4.40747	4.62051	4.30484	4.1928	4.28271	4.40057	4.55385	4.46406	4.38158	4.4727	4.1753	4.44161	4.26419	4.32543	4.36816	4.82669	4.79991	5.11034	5.00326	4.58741	4.51386	4.50214	4.39694	4.45165	4.68156	4.57658	4.5629	4.33469	4.21317	4.17055	4.43516	4.43577	4.32764
8071107	3.77238	3.95172	3.74313	4.3099	3.71139	4.09516	3.82045	3.79596	4.10783	4.57371	3.82576	4.35027	4.20276	3.68854	3.99981	4.06714	3.9618	3.6002	3.9433	3.95925	3.94888	3.92853	4.254	3.85548	3.9986	3.94875	3.8658	3.85616	4.07476	3.84469	3.76396	4.57107	4.29604	4.65909	4.35628	4.13749	3.93527	4.19917	4.06459	4.2764	4.19456	4.15471	4.15687	3.87062	4.13094	4.06652	3.95001	4.09319	4.00176
8027241	5.11085	3.86724	3.87987	4.40467	4.11843	3.87455	3.62539	3.9664	3.72698	4.03722	4.47803	3.5357	4.2035	4.27848	3.50127	3.5246	3.71707	3.8962	4.60739	4.2577	4.73344	4.4839	4.30492	3.93975	4.2045	3.86374	3.93807	4.54231	4.05572	4.16187	4.47262	3.02551	3.36568	3.12799	3.46133	3.42653	3.8046	4.40171	4.23158	2.99213	3.65717	3.84968	3.57261	3.91056	3.77007	3.88247	4.33865	4.3862	4.00053
8054090	3.93456	4.09862	3.93556	4.39635	4.39914	4.08189	3.6981	3.83677	4.52228	4.27695	3.77864	4.24317	4.07722	4.25728	4.28802	4.39738	4.17316	4.35164	3.98924	4.17905	4.16141	3.93447	4.1156	4.27357	4.00748	4.65544	3.90232	4.04004	3.96092	3.96816	3.82696	4.69209	4.49559	4.54329	4.5932	4.15898	4.57924	3.91909	4.11576	4.116	4.46259	3.99792	4.11299	4.3331	4.45395	3.91128	4.1015	4.13814	4.30097
8043890	3.86283	4.55068	4.19805	4.54143	5.11125	4.44078	3.97092	3.93269	4.20368	4.46169	4.03801	4.36254	4.20553	4.46758	4.39332	4.59013	4.3652	5.03836	4.24212	4.49662	4.12914	4.21247	4.26537	4.50624	4.22653	4.28931	4.33807	4.16132	4.21363	4.06928	3.7436	4.7537	4.12572	4.14958	4.4599	4.11489	4.49783	4.29212	4.2438	4.39741	4.57731	4.27864	4.34581	4.19597	4.36215	4.10994	4.26295	4.33677	4.29327
8148619	3.83474	4.05206	3.8525	3.94335	3.99199	3.9544	3.79405	3.95575	3.46033	3.88048	4.16689	4.01039	3.93665	3.73399	3.5798	4.02605	3.3558	4.49713	3.9796	4.09767	4.2614	3.53377	3.84789	4.12174	4.28528	3.86587	4.29196	3.80151	3.81281	4.29272	4.0416	4.04474	3.59447	3.84773	4.32016	3.95014	3.95348	3.59162	4.36722	4.33973	4.03526	4.13111	3.99589	4.08823	4.05206	4.14279	3.98947	3.79076	3.82129
8118721	4.67308	4.27744	4.07279	4.63982	3.92876	4.3791	4.11669	4.54423	4.48662	4.51421	4.57245	4.445	4.16021	4.37855	4.5837	4.25946	4.31563	4.18829	4.2785	4.73402	4.67189	4.53673	4.49727	4.39319	4.49848	4.28396	4.46478	4.25501	4.43615	4.38936	4.49076	4.65168	4.35583	4.79115	4.50642	4.26448	4.60251	4.45573	4.35273	4.24592	4.36637	4.61615	4.04134	4.46148	4.79249	4.47248	4.50269	4.52689	4.44641
7982661	4.16957	4.54465	4.13682	4.08602	5.11181	4.42296	4.42876	4.23125	4.29053	4.05979	4.65637	4.25639	4.24641	4.27844	4.2907	4.33826	4.13487	4.59234	4.59584	3.9521	4.27601	4.1571	4.2158	4.20407	4.3163	4.27727	4.5981	4.15797	4.21965	4.35511	4.23071	3.90719	4.21878	4.28174	4.37903	4.44141	4.41175	4.37998	4.22954	4.22731	4.24177	4.26199	4.29552	4.15148	4.45627	4.43083	4.49961	4.56988	3.91199
8155627	3.67297	3.90134	3.8145	4.61855	4.51072	3.48915	3.47872	3.72564	3.42676	3.46286	3.48891	3.63288	3.70698	3.61907	3.57224	3.94465	3.74133	4.30733	3.43662	3.70691	3.87229	3.55389	3.70631	3.49507	3.64838	3.15661	3.63068	3.84692	3.50627	3.84374	3.82559	4.22029	3.20612	3.94791	3.93045	3.80203	3.73725	3.80222	3.63614	3.80614	4.03252	3.57889	4.02264	3.69321	4.02747	3.63701	3.72564	3.57763	3.59658
8161381	3.67297	3.90134	3.8145	4.61855	4.51072	3.48915	3.47872	3.72564	3.42676	3.46286	3.48891	3.63288	3.70698	3.61907	3.57224	3.94465	3.74133	4.30733	3.43662	3.70691	3.87229	3.55389	3.70631	3.49507	3.64838	3.15661	3.63068	3.84692	3.50627	3.84374	3.82559	4.22029	3.20612	3.94791	3.93045	3.80203	3.73725	3.80222	3.63614	3.80614	4.03252	3.57889	4.02264	3.69321	4.02747	3.63701	3.72564	3.57763	3.59658
7909283	3.36942	3.30485	3.24887	3.78156	4.02689	4.13258	3.64491	3.50479	3.50427	3.51155	2.72107	3.52045	3.31264	3.07705	3.48194	3.75977	3.00806	3.93957	3.50631	3.23206	3.25727	3.37293	3.80427	3.68458	3.62561	3.31564	3.05867	3.19733	3.55256	3.48194	3.25142	5.11212	3.73236	3.3128	3.30811	3.29167	3.52906	2.97367	3.56473	3.02383	3.3576	3.78072	3.98485	3.10324	3.22521	3.14885	3.37524	3.19971	3.78399
7956120	3.666	3.8749	3.78875	4.54359	4.43311	3.77101	3.64674	3.74611	3.93747	3.81994	3.7631	3.98588	4.07663	3.87248	3.88081	3.99408	3.94649	4.47572	3.93194	4.05714	3.84635	3.69437	3.76973	3.96868	3.74851	4.0374	4.15252	3.8099	3.88293	3.74457	3.58838	4.37633	3.99587	4.12072	4.28105	3.90802	3.88367	3.91153	3.88832	4.02656	4.18116	3.92993	4.04963	3.98733	4.0514	3.77093	3.90941	3.82129	3.58505
8165881	4.04703	4.38169	4.32394	4.51321	4.235	4.533	4.25224	4.285	4.53809	4.4304	4.30602	4.60139	4.4539	4.26455	4.58538	4.44075	4.47788	4.46213	4.37891	4.36906	4.0599	4.40549	4.4026	4.32814	4.01056	4.37486	4.33457	4.13179	4.40303	4.36447	3.95387	5.11217	4.90775	4.66441	4.74927	4.36974	4.40341	4.28922	4.35868	4.75892	4.47765	4.45335	4.70024	4.35149	4.61479	4.16039	4.46378	4.26887	4.28985
7973813	4.53161	4.21664	4.11385	4.42438	4.73005	4.02189	4.26195	4.05083	4.37702	4.08632	4.31768	4.31218	4.85549	4.68232	3.77062	4.20835	4.10504	5.0451	4.25637	4.29707	4.85817	4.56654	4.29023	4.18649	4.34146	4.3532	4.26654	4.73672	4.28691	4.31132	4.70586	3.36785	4.25714	4.06994	4.09805	4.29343	4.30803	4.64896	4.15828	4.52545	3.97609	3.71739	3.97133	4.42346	4.67433	3.9323	4.67329	4.65007	4.25044
8079131	3.91939	4.09316	4.03277	4.35567	5.00666	4.06215	3.94063	3.87002	4.19665	3.86905	3.83758	4.35485	4.347	4.01676	4.23986	4.26661	3.97953	4.60458	4.19633	4.13278	4.15484	4.24301	4.05446	4.02415	4.02988	4.12713	4.04042	4.24455	3.87039	3.9973	4.06428	4.35507	4.30412	4.47388	4.76286	4.27681	4.16745	4.3771	4.36043	4.36842	4.66486	4.01113	4.54138	4.19309	4.10023	4.2286	4.30397	4.13753	4.05034
8167774	3.76142	3.88807	3.92067	4.26508	4.99124	4.30165	3.76371	4.15013	4.30966	4.19071	3.85889	4.06047	4.29266	4.17976	4.39381	4.26903	4.25196	4.43703	4.17	4.28671	4.10164	4.20154	4.03775	4.33705	4.04731	4.01536	4.21677	4.03742	3.94779	4.18114	3.955	4.74385	4.18225	4.47884	4.48302	4.2267	4.40962	4.13897	4.33146	4.05405	4.70506	4.13032	4.4358	4.22793	4.26723	4.10382	4.19966	4.16121	4.04734
8060940	3.06757	3.94758	3.42016	3.89035	4.11081	3.28052	3.49201	3.40651	3.60832	3.68556	3.70905	3.68675	3.93463	3.48229	3.57618	3.99368	3.59763	4.09047	3.63142	3.78636	3.44479	3.3142	3.30438	3.11438	3.69315	3.24857	3.53216	3.80275	3.55306	3.4828	3.43914	4.01715	3.79647	3.55362	3.80164	3.39382	3.54688	3.27046	3.79366	3.82879	3.7057	3.47569	3.56093	3.46869	3.71217	3.3485	3.20986	3.37655	3.24386
8110104	4.10732	4.13955	4.41009	4.89652	5.06849	4.27243	4.19976	4.4912	4.57203	4.70958	4.42723	4.62687	4.27213	4.17218	4.43032	4.5174	4.47806	4.87929	4.05777	4.15452	4.37074	4.76161	4.58621	4.60499	3.98935	4.35289	4.19317	4.30309	4.39504	4.08444	4.01548	4.68842	5.11293	4.42981	4.22753	4.70153	4.30338	4.55931	4.02214	4.68441	4.13598	4.21212	4.11703	4.17683	4.50898	4.20565	4.26023	4.44533	4.18849
8081890	3.59754	3.67957	4.00829	4.4407	3.92916	4.07434	3.80402	4.02314	4.33733	4.0015	3.69812	3.95463	3.96839	3.77091	4.04546	4.07158	3.95381	4.22251	3.86166	4.04878	4.09337	4.18779	4.13951	3.9385	3.67822	4.05118	3.75636	4.01549	3.93355	3.98933	3.82207	3.90331	3.84906	4.02595	4.51145	4.22536	3.9484	3.93816	4.14275	4.30256	4.39612	3.9878	4.24009	3.90248	3.98971	3.72673	3.69829	3.76323	4.07867
8017704	4.11425	3.50697	4.49722	5.05373	4.02087	4.33911	4.60831	3.91389	4.1438	4.3176	4.51512	4.12349	4.26289	5.03228	3.76833	3.47978	4.16926	4.65013	4.44658	4.15296	4.6422	4.16209	4.3977	3.90262	4.48913	4.25359	4.44668	5.11328	4.07807	4.63635	4.66598	2.79687	3.17663	3.50696	3.93825	3.89249	3.56999	4.96525	4.18973	4.21437	3.83121	3.94007	3.9653	4.39065	4.56671	4.50191	4.36448	4.84654	4.11683
8071411	4.22411	4.53617	3.70163	4.69991	4.11141	4.58113	4.6681	3.86456	4.02326	4.4048	4.12004	4.10645	4.56458	4.33145	4.6317	4.14328	4.33113	4.95322	4.16841	4.31554	4.20225	4.00529	4.31282	4.54946	4.22743	4.15748	3.85973	4.40346	4.31291	4.01329	4.0243	3.87639	4.04871	4.25624	4.53208	4.43477	4.12696	3.98144	4.27093	4.35411	4.18607	4.49802	4.61117	4.76342	4.20225	4.61797	4.05648	4.01998	3.92436
8117655	4.47426	4.46355	4.20228	5.11352	4.87384	4.39683	4.55939	4.46757	4.34838	4.46282	4.5007	4.36191	4.56749	4.57527	4.41829	4.49155	4.37018	4.7113	4.60751	4.50902	4.57678	4.32981	4.77876	4.54076	4.57583	4.11165	4.71965	4.61041	4.29449	4.16538	4.48633	4.67687	4.50526	4.52894	4.14639	4.26362	4.72837	4.58381	4.76528	4.35277	4.63892	4.56761	4.68829	4.55742	4.14671	4.77437	4.57596	4.34527	4.47087
8047702	4.93615	4.5031	4.47183	3.88202	4.86531	3.9544	4.45746	4.37357	4.26824	4.04835	4.83432	3.52984	4.84891	4.65053	4.34444	3.96291	4.2567	4.61633	4.37153	4.57122	4.7745	5.11395	4.60581	3.97088	4.45177	4.60706	4.52543	4.12363	4.64881	4.50094	4.95305	3.34736	4.04578	4.2176	4.03706	4.64558	4.8332	4.83381	4.41313	4.11061	4.24254	4.08834	3.90294	4.67715	4.40962	4.40471	4.49023	4.61792	4.75185
7993298	4.91514	4.58377	4.45798	4.54683	5.1143	4.29858	4.43053	4.53	4.71653	4.60469	4.76853	4.11301	4.2963	4.54489	4.28063	4.54475	4.52186	4.84116	4.90529	4.85851	4.43804	5.11188	4.51424	4.35053	5.02374	4.49948	4.46241	4.60947	4.59626	4.55713	4.55729	3.67979	4.08699	4.08374	3.64046	3.56831	4.14596	4.35694	4.56822	4.37613	4.39261	4.63209	4.24275	4.50207	4.81247	4.39536	4.54863	5.09767	4.44393
7910600	4.14005	4.5022	4.27534	4.42492	4.69222	4.33075	4.08037	4.29533	4.46343	4.149	4.27487	4.07129	4.38416	4.20994	4.27487	4.27438	4.15193	4.52278	4.27487	4.06866	4.18375	4.14579	4.51737	4.18469	4.08279	4.39962	4.1255	4.27585	4.21052	4.01574	4.09346	5.11446	4.55601	4.70732	4.5608	4.12528	4.54991	3.90148	4.1358	4.57886	4.46569	4.13635	4.2419	4.03594	4.22596	3.84539	4.11485	4.25566	4.18991
7901634	4.4176	3.94934	4.08636	4.88656	4.79893	4.12467	4.14808	4.30746	4.46364	4.3523	3.95479	4.2975	4.30872	4.03792	4.453	4.15132	4.53327	4.5497	4.20543	4.26862	4.33384	3.97137	4.21126	4.31444	4.02273	4.21813	4.32559	4.12386	4.31447	4.19781	4.30961	4.82973	4.51558	4.30978	4.68928	4.30964	4.41067	4.29526	4.44783	4.24238	4.70901	4.41218	4.20679	4.17035	4.15729	4.1914	4.31164	4.04421	4.16259
7955702	4.08345	3.81085	3.98157	4.65915	4.66152	4.14117	4.11147	4.05989	4.22927	3.95303	3.87765	4.29574	4.34409	4.23328	4.12549	4.20056	4.17455	4.6045	3.96767	4.17682	4.07164	3.95149	3.87582	4.25592	4.02332	4.2359	4.08634	4.20367	4.00494	3.91345	3.95885	4.67262	4.729	4.59799	4.28789	4.28474	4.40765	4.20079	4.0767	4.22054	4.32378	3.82155	4.38078	4.15749	3.96779	4.00231	4.04538	4.15969	4.1002
8001387	4.46698	4.28386	4.48096	4.72967	4.60808	4.36663	4.24783	4.34918	4.43684	4.51022	4.29447	4.30539	4.41801	4.41578	4.4803	4.50928	4.48227	4.46539	4.52504	4.55004	4.32719	4.44939	4.50426	4.3861	4.51351	4.62018	4.42542	4.41335	4.41823	4.52905	4.24382	4.89155	4.73862	4.49701	4.48693	4.21246	4.35632	4.4965	4.43958	4.50481	4.63969	4.69426	4.45218	4.50928	4.51756	4.41874	4.42034	4.64763	4.55341
8037283	3.98578	4.08702	4.13871	4.07566	3.87059	3.94613	3.97987	3.89912	3.88125	3.93647	3.87606	4.16749	4.2484	3.85563	4.10648	4.27941	4.12453	4.27778	3.61564	3.78321	3.7915	4.02258	4.05029	3.99986	3.78382	4.34783	4.57604	3.80401	4.03044	4.45905	3.90112	4.31425	4.13939	4.37468	4.26932	4.08702	3.47785	3.80443	4.09875	4.48945	4.47529	4.13354	4.38747	3.96946	4.02543	3.80646	4.05647	3.82581	3.95622
8054872	3.70689	4.11261	4.01413	4.28535	4.24774	4.26688	3.86897	3.80744	4.25328	4.04911	3.85356	4.01746	3.95335	3.92754	4.05539	4.19849	3.7983	4.33853	3.97289	3.97364	3.91384	4.14901	3.8708	4.18968	3.7157	4.26346	3.7328	3.83958	3.82982	3.96876	3.81499	4.5665	4.36119	4.16158	4.4651	3.62293	4.04748	3.99673	4.05777	4.01552	4.5115	4.07532	4.01888	3.77043	3.86988	3.79535	3.56425	4.06825	3.95916
8164438	3.77254	3.48277	3.76036	3.869	3.90251	3.65796	3.73203	4.06271	3.46	3.50173	3.45469	3.77685	3.67372	3.83481	3.80744	3.60963	3.65907	3.84934	3.64233	3.45877	3.84818	3.85746	3.80744	3.86666	3.733	3.68848	3.76387	3.8169	3.80744	3.48894	3.4644	4.03843	3.84814	4.04323	3.99603	4.19868	3.77654	3.84713	3.65804	3.7776	4.1196	3.75715	4.23298	3.76697	3.79753	3.55222	3.90413	3.73417	3.95357
8020898	4.97416	4.31354	4.08642	4.27931	4.3459	4.62535	4.7894	4.11127	3.89487	4.30964	5.11493	3.98486	4.66243	4.28994	4.09505	3.82427	4.35985	4.38903	4.39142	4.35247	4.79722	4.61823	4.33848	4.18144	4.3618	4.10817	4.25509	4.47879	4.21333	4.32574	4.37078	3.60274	3.90635	3.96359	3.94444	3.91812	4.05191	4.26908	4.40436	3.92473	3.97229	4.34887	4.26953	4.37776	4.23178	4.45909	4.47762	4.59522	4.37016
7978187	4.68981	4.67822	4.50455	4.83399	5.11506	4.43138	4.56452	4.51109	4.53861	4.39687	4.49209	4.568	4.74802	4.60122	4.55114	4.84564	4.63255	4.78903	4.69796	4.60259	4.56626	4.58163	4.41008	4.27022	4.47828	4.59192	4.95184	4.78883	4.74573	4.62104	4.58341	4.73907	4.59516	4.62779	4.86814	4.58928	4.3933	4.47187	4.40435	4.59222	4.99505	4.78101	4.75919	4.81204	4.75376	4.56333	4.61683	4.55422	4.59357
8101990	3.44663	4.3444	4.05984	5.1127	4.68572	4.1137	4.51942	4.67044	3.92877	3.99694	4.68459	4.25071	4.59977	4.47735	4.355	4.39344	4.38277	4.93837	4.48465	4.22533	4.49145	4.03243	4.24842	4.38488	4.94455	4.21924	4.07443	4.49	3.98436	4.59253	4.43115	2.97242	3.51337	4.71545	4.08889	4.24167	4.46181	4.3499	4.57769	4.68276	4.21308	3.81566	5.00696	4.12763	3.97194	4.16802	4.06681	4.10972	4.41894
8038023	4.10574	4.35916	4.00185	4.85678	5.11523	4.17172	4.30872	4.1379	4.38145	4.1917	3.94789	4.36417	4.61723	4.19111	4.54934	4.55388	4.32536	4.771	4.55142	4.33158	4.74469	4.10294	4.30569	4.51458	4.11943	4.64458	4.53397	4.36417	3.96725	4.3261	4.43808	3.81931	4.53565	4.5834	4.43139	4.4069	4.49821	4.44549	4.4967	4.00677	4.49063	4.14885	4.60231	4.49205	4.69581	4.58394	4.34654	4.4721	4.0385
8160602	4.77303	4.2876	4.65847	4.81654	5.06404	4.75354	4.619	4.62793	4.40126	4.61287	4.74525	4.40771	4.70214	4.90084	4.51596	4.59602	4.71746	5.11524	4.83282	4.94226	4.94583	4.90771	4.76906	4.75324	4.60012	4.7054	4.74135	4.79525	4.78555	4.70164	4.8356	4.52912	4.27515	4.86683	4.71097	4.58822	4.54252	4.7623	4.41097	4.61569	4.58352	4.24555	4.44543	4.59346	4.56881	4.90352	4.78943	4.67289	4.69573
8056877	3.63743	3.71642	3.74817	4.25876	4.44912	3.87845	4.00677	4.21617	4.14438	4.06198	4.00677	4.13111	4.0674	3.7584	4.00651	4.09491	4.12172	4.49617	3.99617	3.96396	3.89694	4.00677	3.95675	4.22163	4.01751	3.79867	4.14458	4.01763	3.86756	3.86295	3.93723	4.27865	4.08148	4.2712	4.44724	3.7939	4.37052	4.2229	4.09256	3.94978	4.49329	4.02931	4.20811	4.02158	3.71207	3.90217	3.93039	4.15899	3.85807
7938890	4.83405	4.35455	4.38501	4.49238	4.55575	4.41824	4.2931	4.37394	4.50095	4.59594	4.84998	4.18568	4.84317	4.62203	4.38286	4.33585	4.29147	4.01619	4.62574	4.37484	5.11562	5.04888	4.71894	4.48986	4.32326	4.28259	4.37859	4.60506	4.33884	4.7397	4.80116	3.75854	4.35185	4.01387	3.85612	4.11843	4.21617	4.45031	4.40662	4.24533	4.30739	4.42098	4.05286	4.3775	4.32555	4.69329	4.53785	4.67618	4.55142
7953697	4.49324	4.41776	4.56846	4.72394	5.11567	4.80584	4.13606	4.49656	4.30104	4.79075	4.58708	4.47391	4.53834	4.23617	4.44698	4.5852	4.35448	4.77214	4.37585	4.58595	4.52202	4.49747	4.60253	4.75244	4.23273	4.60447	4.64299	4.46516	4.39611	4.44231	4.17329	4.3186	4.62564	4.6083	5.01424	4.43292	4.53818	4.7981	4.45592	4.35842	4.84395	4.70439	4.33693	4.46475	4.15708	4.49656	4.50717	4.53027	4.5245
7943193	4.45021	3.86102	4.37607	4.91874	5.11581	4.1333	4.71958	4.14198	4.23084	4.3674	4.75356	4.38826	4.71399	4.54499	4.33684	4.12471	4.42937	4.99089	4.27038	4.39843	4.58347	4.69327	4.56123	4.28485	4.46127	4.46833	4.53815	4.62266	4.81919	4.69292	4.75582	3.88754	4.29891	4.0923	3.81691	4.994	4.24185	4.40388	4.23663	3.82419	4.06408	4.15359	4.28783	4.54832	4.29611	4.52917	4.34789	4.50839	4.60009
8161615	3.74892	4.11992	3.99174	4.44058	4.39658	4.11972	3.89563	3.92822	4.04502	4.01823	3.76877	4.03265	4.034	4.09156	4.23165	4.34997	4.05945	4.66388	3.95623	4.01876	3.7998	3.89464	4.05377	3.95471	3.84806	4.2962	3.73931	3.9708	4.01594	4.0727	3.77158	4.83143	4.15416	4.78677	4.3713	4.18181	4.09194	4.10226	4.08487	4.13087	4.63604	4.30811	4.00969	4.28678	4.32171	4.13861	3.92482	3.90897	4.29028
8062404	3.71335	4.11891	4.20896	4.23138	4.40366	4.27645	4.12161	4.07323	3.75982	4.33612	3.77107	4.1345	4.39146	4.21393	4.31586	4.34936	4.45461	4.58898	4.27553	4.09107	3.95076	4.20596	3.76132	4.05098	4.01497	4.02793	3.87043	4.21042	4.14948	4.16687	3.5864	4.85281	4.33901	4.59153	4.34521	4.27479	4.04459	4.24385	3.92146	4.26564	4.2649	4.27652	4.37161	4.25285	4.42636	3.89134	3.78763	4.26179	4.52754
8013243	4.03545	4.43009	4.1376	4.32105	5.11596	3.67605	3.82131	3.71491	4.00463	3.89857	3.73047	3.76798	4.0528	4.06674	3.99791	4.17396	4.30184	4.77644	4.14683	4.12589	4.26617	3.8062	3.9237	4.30624	4.02398	4.25491	4.44672	3.7157	4.35621	3.8086	3.72124	4.15045	3.50376	3.88797	3.96341	3.71461	3.84488	4.14279	4.17312	4.11774	4.09686	3.81475	3.85484	4.02279	4.1505	3.65744	3.95768	4.11622	4.45645
7922410	4.00208	3.86178	4.44886	4.03509	4.20542	3.31648	4.24518	3.83601	3.69121	3.75043	4.5522	2.66086	3.43143	3.72666	3.15448	3.36773	3.65288	4.09762	4.32891	4.19936	4.68833	4.26939	3.81577	3.66732	3.76423	3.03236	4.35737	3.95507	4.13243	4.33228	4.52736	2.47938	3.0004	3.26565	3.13297	3.91769	3.81915	4.41211	3.51633	3.1955	2.90139	3.11072	3.28301	3.47197	3.33775	4.3456	4.17621	3.72902	3.68337
7938652	3.77561	4.10605	3.72662	4.24359	4.94636	3.77738	4.1746	3.89609	4.15664	4.04812	3.81123	3.83034	3.84396	3.89485	4.08362	4.04018	3.8159	4.12309	3.9703	3.97322	3.54524	4.17277	4.1222	4.04795	3.8194	3.77583	3.85586	3.74019	3.8225	3.64935	3.91046	4.06436	4.09379	4.56286	4.53026	4.19511	4.08512	3.96444	4.06191	3.86424	4.35654	4.34396	4.04672	4.30868	3.44501	3.57683	4.17573	3.8314	3.88017
8171373	4.78764	4.98678	4.64328	4.25648	5.08492	4.56055	4.27916	4.17334	3.86038	4.23592	4.64685	3.84573	4.70812	4.37178	4.46265	3.86113	4.24844	4.98899	4.55017	4.62129	4.14029	4.40996	4.35287	4.24105	4.39204	3.70865	4.45495	3.84944	4.33077	4.1392	4.70812	3.97337	4.38595	4.07981	3.96341	3.69034	4.35522	4.03869	4.36403	4.07021	4.40123	4.59501	4.20661	4.12793	4.22176	4.441	4.48891	4.64428	4.55298
8086352	4.50002	4.26033	4.38653	4.63419	5.11665	4.41553	4.32266	4.51797	4.15891	4.47006	4.45424	4.15253	4.52219	4.65987	4.66868	4.72232	4.51327	4.75777	4.46758	4.50748	4.85366	4.48631	4.59174	4.69978	4.34074	4.5299	4.51328	4.71615	4.54674	4.67749	4.9229	3.72362	4.41682	4.36541	4.66612	4.68241	4.52764	4.50225	4.66633	4.04567	4.37986	4.35253	4.3582	4.48253	4.62795	4.77724	4.44485	4.56657	4.50002
7922756	3.79555	3.9668	3.87573	4.12263	4.0856	4.13028	3.89725	3.93577	3.95366	4.14507	3.82447	4.05796	4.03184	4.01969	3.85791	3.98455	4.00186	4.31301	4.0246	3.95922	3.72511	3.88478	3.84915	3.90359	3.88084	3.89659	4.04387	3.90755	3.89682	4.16757	3.76378	4.24547	4.24182	4.21544	4.52899	3.93793	4.14028	4.03484	4.0801	4.21081	4.36086	3.9251	3.88533	4.06104	3.76866	3.95109	4.03897	3.92737	3.65353
8170159	2.38009	2.19378	2.43669	3.16916	2.89008	2.60861	2.43432	2.25687	2.62779	2.49154	2.17587	2.39039	2.37519	2.42048	2.14237	2.77223	2.41567	3.17436	2.16151	2.35755	2.34304	2.38708	2.40304	2.13992	2.44696	2.77991	2.45843	2.43699	2.58852	2.4085	2.3135	2.46479	2.77318	2.86599	2.68981	2.62548	2.51378	2.20665	2.24665	2.66519	2.97347	2.6181	2.47849	2.34004	2.2348	2.52673	2.21432	2.38029	2.59883
8080142	2.4911	2.38478	2.5051	3.04491	3.62889	2.80858	2.33202	2.38114	2.44661	3.22088	2.46865	2.78401	2.89293	2.50958	2.85661	3.01669	2.40616	2.89239	2.77139	2.70639	2.70254	2.403	3.02063	2.65327	2.3625	2.68193	2.71696	2.7507	2.52213	2.77358	2.72081	2.90459	2.94687	3.14812	3.50389	2.31127	3.01814	2.98042	2.89205	2.53708	3.15765	2.49587	2.55528	2.49587	2.58755	2.70121	2.66849	2.70639	2.78857
8170825	3.70428	3.86277	3.84197	4.19764	4.16006	3.91271	3.89223	3.76963	3.8334	4.189	3.74643	3.8752	4.14672	3.85334	3.90985	4.34888	4.14954	4.40099	3.9279	4.15089	3.88038	4.05145	4.11935	4.1184	3.92775	3.86012	4.05009	4.01896	3.92924	3.93027	3.81963	4.40584	4.25646	4.27791	4.49779	4.40203	4.15713	4.22111	3.95794	4.12732	4.28779	4.16921	4.08316	4.0995	4.11886	3.99213	4.06452	3.96474	3.87554
7913667	4.23823	4.64995	4.49621	4.80046	4.51494	4.45354	4.44209	4.42408	4.18989	4.31991	4.30582	4.46205	4.60764	4.38212	4.42624	4.498	4.53228	5.11721	4.50686	4.31196	4.3336	4.56155	4.353	4.4596	4.48599	4.46559	4.32354	4.39671	4.63998	4.37234	4.55314	4.49147	4.41349	4.91329	4.3135	4.29241	4.51623	4.18544	4.50086	4.55065	4.44325	4.4301	4.70167	4.38829	4.38238	4.28186	4.39132	4.41378	4.27239
7938133	4.5464	4.70173	4.37116	5.02647	4.98833	4.58608	4.59401	4.36887	4.5947	4.40678	4.43755	4.25473	4.31888	4.56381	4.34245	4.65981	4.44554	4.90193	4.37172	4.42331	4.58273	4.39037	4.45122	4.2286	4.43396	4.24369	5.03391	4.55004	4.36175	4.4927	4.87653	4.88503	4.61152	4.46354	4.88119	4.2973	4.74529	4.79895	4.47493	4.74636	4.68105	4.66449	4.54635	4.62758	4.81195	4.46924	4.78634	4.18857	4.20303
8170816	3.9402	3.90631	3.99514	4.44117	4.21577	4.11776	4.08807	4.03096	4.23672	4.42104	3.94699	4.07249	4.3957	4.04909	4.09777	4.5545	4.16397	4.32601	4.1168	4.36374	4.14689	4.24884	4.38057	4.2562	4.16503	4.03077	4.37432	4.4758	4.16298	4.16688	4.06325	4.49957	4.45576	4.45706	4.81398	4.5572	4.46177	4.50602	4.20269	4.36604	4.48832	4.45099	4.26785	4.27857	4.13654	4.20597	4.32091	4.1618	4.18938
7924987	3.7652	3.86586	4.0318	4.75981	4.34759	4.18224	4.09608	4.12132	3.94621	4.30142	3.84264	4.18724	4.22647	4.08038	4.15689	4.32744	4.14087	4.43479	3.89535	4.06421	4.04561	3.98414	4.2748	4.2466	4.16958	4.22118	4.29329	4.04005	4.02958	3.74419	4.08999	4.62856	4.19541	4.49448	3.99682	4.22646	4.09207	4.18438	3.91398	4.10985	4.49165	4.02393	4.10865	4.23063	4.25916	4.16688	3.88595	3.93771	3.93573
8146379	4.94821	4.61054	4.63722	4.84072	5.0424	4.42238	4.6666	4.72741	4.54737	4.64907	5.11771	4.4007	4.90709	4.9304	4.42424	4.65017	4.49159	4.95537	4.61755	4.61454	4.85202	4.45002	4.75248	4.7291	4.66642	4.5531	4.52427	4.63988	4.76501	4.61961	4.69081	4.30799	4.24551	4.6069	4.24142	4.59757	4.36634	4.49916	4.24711	4.43122	4.39624	4.6338	4.44862	4.54707	4.64939	4.29651	4.83465	4.70455	4.69882
8099537	4.28235	4.95724	4.43377	4.65073	5.03283	4.04951	4.33586	4.36309	4.49186	4.08695	4.36081	4.46611	4.33179	4.47325	4.61823	4.3761	4.32722	4.7644	4.75873	4.59269	4.13282	4.47465	4.32746	4.36954	4.46356	4.76505	4.44222	4.5839	4.61242	4.36282	4.60488	5.05431	4.35551	4.74798	4.76871	4.70274	4.55798	4.47325	4.49178	4.48996	4.94769	4.58443	4.65933	4.55307	4.61598	4.622	4.22862	4.47599	4.54667
7965789	5.11827	4.45245	4.69811	4.45876	4.04288	4.44647	4.5846	4.67189	4.2302	4.6777	5.08859	4.19012	4.58719	4.65433	4.37771	4.41123	4.5401	4.27774	4.99613	4.30048	4.9509	4.86833	4.60183	4.6084	4.56109	4.36163	4.40381	4.83768	4.69411	4.49405	4.18247	4.18173	4.72263	4.23696	3.67631	4.10647	4.42596	4.2073	4.4036	4.30756	3.84613	3.99199	3.99477	4.0353	4.69483	4.46683	4.37897	4.61506	4.382
8152759	4.0401	3.92179	4.2845	4.29098	4.29246	4.47388	4.53013	4.72495	4.22901	4.21074	4.11925	4.21284	4.49776	4.36824	4.38139	4.15296	4.33607	4.3914	4.25694	4.22734	5.11831	4.19958	4.69189	4.71339	4.34744	4.7273	3.36687	4.2845	4.19382	4.53589	4.20829	4.16806	4.55395	4.15413	4.4103	4.12451	4.1995	4.46135	4.27728	4.04907	4.506	3.63992	4.11306	4.20244	4.01671	4.39691	4.05651	4.1024	4.19045
8055089	4.72276	4.68679	4.62666	4.72838	4.60355	4.44417	4.53918	4.50022	4.21686	4.53738	4.70788	4.21257	4.5241	4.67207	4.54484	4.41357	4.73777	5.11875	4.53013	4.58045	4.78578	4.70637	4.74356	4.4867	4.56829	4.51982	4.50057	4.55129	4.44145	4.55213	4.62673	4.23197	4.31859	4.44825	3.92089	4.20112	4.54513	4.39806	4.53416	4.36284	4.44533	4.26609	4.53416	4.49327	4.57123	4.25231	4.46359	4.67786	4.4078
8105908	5.11932	2.54756	2.15731	2.35154	2.35733	3.58458	3.73609	2.22185	3.46474	2.94031	3.03928	3.90411	3.69697	3.076	3.68098	3.12167	2.43099	3.63031	2.13929	3.57893	3.97015	4.28507	3.35441	3.55127	4.32615	3.9581	3.50729	3.71259	2.40319	2.03876	3.16498	2.77412	2.53519	2.53419	2.98818	2.8994	3.25868	3.50417	2.20141	2.34785	2.90201	2.94745	2.79211	1.93785	3.86514	2.04784	3.43473	2.07682	2.47812
7955858	3.71293	3.57406	3.82978	4.27891	3.72032	3.90539	3.77613	3.8573	3.67621	4.34764	3.52232	3.61311	4.00944	3.66208	3.70442	3.86544	3.63664	4.38681	3.89266	3.83356	3.65518	3.97824	3.85927	4.35459	3.87897	3.557	3.88521	3.75828	3.84507	3.93637	3.79775	4.41938	4.02831	4.10638	4.06158	4.37116	3.901	4.02008	3.67092	4.28671	3.89231	3.9314	4.17564	3.87071	3.79148	3.58352	3.64472	3.71989	3.96802
8107691	5.11955	4.82547	4.44281	4.38838	4.10846	4.12975	4.80008	4.41037	4.55741	4.60075	5.06761	4.31786	4.7011	4.53862	4.217	4.37426	4.2728	4.14881	4.34009	4.61655	4.93329	4.53698	5.10604	4.53481	4.38079	4.46108	4.57266	4.60755	4.4568	4.43079	4.72007	3.97009	3.92138	4.18419	3.82767	4.28707	4.11982	4.47744	4.53013	4.22541	4.05422	4.23299	4.08472	4.19774	4.32316	4.30357	4.58283	4.65996	4.67341
7898623	4.08918	3.65866	3.96129	4.54268	5.11973	4.53429	4.23274	3.70501	3.85711	4.32608	3.5658	4.24366	4.03242	4.00104	4.09959	3.88304	4.0062	4.06025	3.72027	4.21714	4.10576	3.8764	4.16869	4.02144	4.1979	3.89991	4.39498	4.02449	4.18532	3.84244	3.51968	4.1014	4.27994	4.59541	4.33505	3.73103	4.09285	3.60277	3.92952	4.29806	4.07849	4.50985	4.21276	3.96516	4.3045	3.58333	4.10509	3.71156	3.70701
8065903	4.57741	4.59769	4.49843	4.72854	4.60584	4.54011	4.39267	4.77733	4.3822	4.41476	4.43632	4.26281	4.45148	5.01343	4.75154	4.65591	4.49886	4.45978	4.71001	4.73934	4.96659	4.59235	4.50603	4.58329	4.70741	4.39616	4.75129	4.73881	4.76868	4.44719	4.80113	3.65389	4.44123	4.5464	4.70013	4.91213	4.92163	4.94421	4.99924	4.45565	4.4946	4.51136	4.61714	4.71059	4.47828	5.07022	4.68452	4.78768	5.09867
7939642	3.89131	3.72784	3.9256	4.18304	4.04562	3.81465	3.8146	4.13656	3.97932	4.02008	3.57364	4.31192	4.20089	3.83607	4.11921	4.2087	3.93655	4.41265	3.92734	3.89092	3.7664	3.92968	4.08456	4.11541	3.88782	4.08728	4.11269	3.90825	3.92394	3.99163	3.87442	4.45635	4.39783	4.51464	4.37519	4.15866	4.22773	3.92057	4.203	4.04897	4.01011	4.07117	4.13217	4.26416	3.92983	3.65245	3.88618	3.82123	3.82227
8092621	4.53522	4.58558	4.26621	4.33189	4.1993	4.42178	4.77103	4.55541	4.65563	4.33052	5.12023	4.25083	4.47852	4.49578	4.47969	4.30942	4.44062	4.0093	4.44157	4.7995	4.68213	4.56246	4.34141	4.42742	4.51398	3.9788	4.42408	4.25374	4.75423	4.6229	4.43838	3.62612	3.7464	3.54927	4.28152	4.12982	3.9507	4.59278	4.83755	4.25392	4.05923	4.334	4.2983	4.38994	4.27179	4.48113	4.32957	4.74971	4.40536
7950751	4.25497	4.59359	4.26673	4.56058	4.77481	4.6879	4.26995	4.42613	4.6449	4.03561	4.22078	4.49367	4.80929	5.0284	4.53501	4.69408	4.40924	4.89201	4.63046	4.81366	5.01666	4.97314	4.46133	4.6597	4.53451	4.49455	4.18144	4.67088	4.36036	4.58688	4.81638	3.75417	4.67809	4.59885	4.59869	4.23314	4.45053	4.39066	4.48664	4.72009	4.76767	4.15006	4.07232	4.4885	5.00458	4.34135	4.84122	4.67717	4.5267
7899167	3.83554	3.97499	4.1621	4.12959	4.19621	4.05438	3.9987	3.86415	3.99251	4.20576	3.98822	4.25268	4.42861	4.22897	4.02134	4.41463	4.13505	4.48584	4.00819	4.02713	4.18566	4.15678	4.07518	4.29948	3.92485	4.24619	4.21079	4.20542	3.98842	3.98902	3.65333	4.32087	4.12529	4.85293	4.47865	4.74266	4.38651	4.24488	4.12928	4.44808	4.53645	4.09475	4.31291	4.20007	4.28554	4.06882	4.40661	4.58078	3.99885
8124423	4.75153	4.74862	4.47707	4.35535	3.94442	4.25679	4.11294	4.19045	4.67212	4.86759	4.45193	4.68854	4.41239	4.36309	4.48303	4.38514	4.44957	4.83844	4.22626	4.43456	4.15951	4.58284	4.43572	4.43949	4.35872	4.4423	4.37387	4.15291	4.4975	4.5862	4.15827	4.64416	4.23575	4.3994	4.05304	3.61976	4.27491	4.42142	4.13244	4.51595	4.32335	4.392	4.16488	4.02098	4.06194	3.97152	4.35938	4.31128	4.22374
8147573	4.02134	4.02107	3.89633	4.76163	4.31588	4.23214	4.19543	4.40487	4.18452	4.38826	4.15881	4.5103	4.45783	4.19005	4.32985	4.37253	4.12991	4.72654	4.09747	4.11147	4.11776	4.31277	4.25769	4.18409	4.23584	4.48006	4.04766	4.18166	4.40197	4.24482	4.07309	4.86702	4.86261	4.69784	4.82631	4.3303	4.3501	4.25521	4.37587	4.36359	4.35274	4.11208	4.4349	4.2823	4.31632	4.16722	4.32547	4.37657	4.52229
7938295	4.44381	4.11388	4.06995	4.26807	5.12102	4.12664	4.13268	4.23941	4.67283	4.41099	3.81741	4.13449	4.25885	4.07713	3.92144	4.20452	4.19783	4.4952	4.28931	4.01283	4.13731	4.31443	4.32987	4.33464	4.10978	4.03293	4.04807	3.94611	4.01527	4.10276	4.04498	4.47187	4.55223	4.13326	4.04432	3.87678	4.22168	3.89828	3.96669	4.19084	4.07417	4.16756	3.93192	3.90235	4.2472	3.70354	4.15817	4.03366	4.21484
8065911	3.65986	4.1481	3.99162	4.58218	4.5861	4.25752	4.05566	4.08094	4.27369	4.13425	4.07004	4.14217	4.29268	4.16926	4.19426	4.28932	4.12595	4.32229	3.97174	4.12074	3.8441	3.78936	4.03362	4.08773	3.96947	4.30329	4.07345	4.0322	4.04672	4.08647	3.73782	4.4351	4.58087	4.61673	4.09531	3.8692	4.51344	3.93636	4.1244	4.29784	3.99479	4.13909	4.01321	4.39783	3.96215	4.01076	3.92938	3.92368	4.21018
8083260	3.18066	3.6769	3.709	3.91275	3.42488	4.29229	4.38615	4.43843	3.64069	4.26976	4.19132	4.4898	4.7574	4.25769	4.43581	3.10688	4.13964	4.72117	4.67863	4.0935	3.8367	4.30569	3.36366	3.68775	3.98198	3.996	4.3207	5.12143	4.06164	3.50038	4.10221	3.42325	2.90641	3.7003	3.40721	3.97867	3.99397	3.94237	4.27124	4.47225	2.67705	3.19726	3.60416	3.5915	4.3562	4.0169	4.23425	3.23887	3.49791
8031759	4.56306	4.55653	4.58753	4.60807	5.12148	4.46533	4.39616	4.39155	4.34802	4.84641	4.73221	3.96893	4.79882	4.5371	4.51778	4.59584	4.58437	4.81733	4.67819	4.68631	4.84048	4.91018	4.61361	4.68042	4.45935	4.61139	4.50946	4.61319	4.53495	4.76675	4.55388	5.06555	4.6331	4.6268	4.35712	4.46119	4.56925	4.59585	4.51311	4.42128	4.85961	4.36631	4.43149	4.50586	4.51458	4.78026	4.55669	4.72822	4.54432
8013131	4.60676	4.04197	4.33315	4.37515	3.89358	4.22547	4.18333	4.21667	3.88312	4.34096	4.11344	4.39773	4.3319	4.03801	4.07865	4.0052	4.14658	4.27016	4.24815	4.38139	4.1453	4.3904	4.28022	3.95099	4.50339	4.39899	4.20368	4.23111	4.61074	4.30987	4.25698	4.39388	4.18648	4.66042	4.60026	4.18633	4.30553	4.87342	4.55918	4.2741	4.20838	4.47125	4.27247	4.06972	4.38267	4.46565	4.63791	4.49098	4.68608
8136932	3.10512	4.22802	3.25764	3.52386	3.60612	3.60373	3.06646	3.7331	3.79828	3.75678	4.09314	4.55585	4.41872	4.07262	3.62853	3.91661	4.36108	3.50395	3.40397	4.12162	3.96989	4.48048	3.59603	3.39081	3.97409	3.65729	3.55555	3.96242	3.0381	4.68221	4.8958	3.71812	3.53708	4.31774	3.96713	4.07852	4.22586	4.21776	4.40236	4.1569	4.36595	4.3321	2.87039	4.66387	3.43947	3.62953	4.19695	4.25002	4.04202
7968653	5.0092	4.56459	4.80532	4.45759	4.6801	4.50477	4.65333	4.64344	4.65904	4.80485	4.89774	4.48223	4.9004	4.75414	4.56578	4.65697	4.56471	4.54379	4.72853	4.7832	5.12177	4.94658	4.71471	4.40892	4.65905	4.63584	4.70597	4.83195	4.69906	4.59616	4.92919	4.32678	4.11726	4.48585	4.17387	4.70337	4.56304	4.59543	5.02067	4.36507	4.40295	4.57659	4.56196	4.60349	4.58087	4.71918	4.75399	4.90902	4.87798
7952350	4.12757	4.02058	4.18407	4.6651	4.68105	4.5257	4.22897	4.19518	4.72876	4.0687	4.222	4.47441	4.50793	4.27798	4.32092	4.51135	4.34022	4.76087	4.17652	4.18069	4.27794	4.04268	4.26119	4.34415	4.29293	4.52005	4.16861	4.16175	4.25858	4.22869	4.08326	4.67599	4.66549	4.72879	4.51895	4.53279	4.21924	3.9636	4.47587	4.04938	4.91031	4.30682	4.49152	4.2691	4.49907	4.16196	4.2983	4.25293	4.37321
8002590	3.90874	3.75315	4.07732	4.41218	5.12227	4.32598	4.13892	3.93026	4.36055	4.07546	4.08681	4.19114	4.22718	4.12879	4.22213	3.9052	4.07463	4.67325	4.23299	3.97588	4.17775	4.08295	3.88273	4.05855	3.89647	4.11952	3.93885	4.29191	4.33812	4.12086	4.04455	4.43315	4.07334	4.38786	4.38009	4.47518	4.14558	4.2406	4.1512	4.39408	4.18535	4.14233	4.43938	4.19876	4.57299	4.03104	3.95918	4.09102	4.32715
7950864	4.15071	4.41711	4.19308	4.62708	5.12243	4.27493	4.37551	4.32527	4.40335	4.24046	4.19792	4.52911	4.59046	4.35064	4.29387	4.39443	4.21349	4.84919	4.31907	4.22105	4.29023	4.10124	4.23007	4.42082	4.1771	4.22855	4.40335	4.32354	4.44792	4.42608	4.28282	4.67447	4.65467	4.58932	4.61554	4.42695	4.51684	4.31	4.73537	4.22472	4.71952	4.31544	4.40335	4.36746	4.30559	4.58702	4.41741	4.30537	4.40335
8135909	3.71754	3.90886	4.03753	4.31852	4.53471	4.18989	4.2506	3.79691	4.07346	4.10596	3.60191	4.03855	4.02847	4.10322	4.23978	4.24245	4.22238	4.53171	4.02812	3.77217	3.95875	4.0498	4.05546	4.22783	3.98962	3.79255	4.20493	3.99703	3.86903	3.94693	3.68299	4.70931	4.40727	4.62949	4.44801	3.50607	4.03166	4.11144	3.66357	4.12782	4.12084	3.64016	3.8677	3.99108	4.01243	3.95987	3.92081	3.63644	4.30458
7945071	4.61595	4.1673	4.51582	4.15729	5.12267	4.72166	4.60314	4.56914	4.49482	4.53336	4.22959	4.1489	4.46361	4.33186	4.64515	4.20671	4.75871	5.01227	4.30239	4.61403	4.34446	4.46652	4.29652	4.27273	4.44958	4.6005	4.66701	4.53989	4.44142	4.64135	4.63692	4.67926	4.48913	4.45109	4.57144	4.829	4.55158	4.37823	4.51833	4.55255	4.33449	4.48219	4.45665	4.31627	4.27347	3.94548	4.62713	4.56216	4.38771
8100308	3.17928	3.86298	3.33332	3.95914	3.77497	3.43792	3.39742	3.17672	4.00311	3.52064	2.79898	4.39758	3.60918	3.48509	3.63415	3.87897	3.55149	4.02326	3.14146	3.279	3.09841	3.79332	3.79997	3.17361	3.17596	3.41974	3.7055	3.79487	3.9452	3.5906	3.755	4.91979	4.55631	4.00076	3.41333	3.47478	3.04626	3.18366	2.39083	3.33079	3.66264	2.51033	3.52453	3.54011	2.91825	3.98234	3.51408	3.47987	3.88673
8164848	3.44059	4.0037	4.33962	3.81949	4.99786	3.43094	4.13056	3.62727	3.93369	3.78629	3.59956	3.72373	3.4116	3.66242	4.23325	4.30232	4.31487	2.28081	4.45548	3.27544	4.12245	3.60035	3.90094	3.24835	3.79945	4.34894	3.40327	3.70925	3.62663	3.70822	3.15887	4.41488	3.96904	4.37963	4.36112	4.59607	3.96022	3.74912	4.20004	3.75884	4.52471	4.21158	3.40089	4.38705	4.28355	4.34378	4.11063	3.46897	3.83838
8177323	3.33636	4.19009	3.57883	4.03211	4.12845	3.72807	3.66201	3.57597	4.06143	4.15617	3.76368	3.73232	3.95096	3.7993	3.81918	3.94944	3.83212	4.58351	3.59865	3.72507	3.80022	3.94294	3.89751	3.93363	3.61085	4.10179	3.90254	3.78281	3.65562	3.9907	3.70494	4.26461	4.01905	4.11245	4.2591	3.90469	4.37667	3.95211	3.77382	4.13669	4.21006	3.67367	4.0044	3.62322	3.91302	3.77751	3.56559	3.62707	3.55487
8112333	3.77043	3.55092	3.85627	4.19884	4.28474	4.13172	3.96981	3.39497	3.87772	3.99481	3.90668	4.37659	4.29053	4.08915	3.91855	3.99125	3.72577	4.42741	3.67421	3.95347	3.79228	3.68155	3.75724	3.87911	3.57436	4.17958	4.07752	4.24701	3.83456	4.04062	3.82381	3.98068	4.31354	4.34377	4.49472	4.18435	4.12579	4.00251	3.82585	4.18505	4.40415	3.89497	4.4048	3.76818	4.02571	4.05934	3.79163	4.25689	3.65588
7969341	4.77539	4.67416	4.52453	4.61728	5.12313	4.29184	4.6383	4.59341	4.6228	4.88416	4.75328	4.58819	4.84679	5.01873	4.71105	4.46788	4.36089	4.96387	4.83119	4.80614	4.98887	4.58167	4.81971	4.55091	4.95522	4.65465	4.74652	4.77915	4.68855	4.67904	4.62309	4.26964	4.36045	4.41534	4.3172	4.41231	4.5326	4.63696	4.72462	4.33955	4.53262	4.52984	4.30632	4.79811	4.67347	4.60973	4.66522	4.75951	5.07031
8138857	4.5865	4.59629	4.31501	5.12329	5.08021	4.50568	4.34771	4.70173	4.46038	4.56338	4.93507	4.51049	4.37762	4.3903	4.16248	4.67883	4.70217	4.55252	4.60739	4.6028	4.24661	4.61076	4.28865	4.60488	4.57106	4.55322	4.28862	4.46153	4.50376	4.62414	4.47313	4.61488	4.25132	4.68031	4.32201	4.15867	4.23207	4.31624	4.55911	4.43793	4.51596	4.34119	4.39023	4.20398	4.33966	4.34816	4.80635	4.52886	4.01643
7945972	4.09722	4.27974	4.37695	4.87964	3.45907	3.86685	4.37105	3.83593	4.3495	3.99456	4.23672	4.31695	4.45721	4.30354	4.33118	4.38377	4.21999	4.51199	3.98179	4.14767	3.97344	3.99718	4.10524	4.3834	4.29119	4.35407	4.40542	4.30703	4.19238	4.06585	4.04984	4.11797	4.65683	4.30779	4.81108	5.01511	4.13059	4.34846	4.25504	4.5105	4.92334	4.46824	4.51933	4.7333	4.3721	4.43484	4.25504	3.94846	3.96277
8105189	4.39476	4.10184	4.31043	5.12349	4.67391	4.73598	4.25875	4.42129	4.58608	4.23478	4.2212	4.54001	4.93755	4.35392	4.74813	4.47803	4.70495	4.82986	4.56943	4.66581	4.4998	4.24601	4.59904	4.70752	4.33818	4.32872	4.8394	4.84382	4.57814	4.63824	4.84465	4.21906	4.7192	4.57512	4.64645	4.56755	4.51195	4.93634	4.27781	4.61952	4.9868	4.68381	4.93044	4.59258	4.93682	4.50596	4.42858	4.16719	4.49305
8151209	4.48988	4.62014	4.82016	4.66569	4.20215	4.37875	4.78616	4.3893	4.45643	4.46716	4.76727	4.80457	4.78904	4.67965	4.4681	4.3076	4.57439	4.93317	4.54615	4.47712	4.31603	4.70921	4.32097	4.66441	4.89184	4.90857	4.56784	4.87181	4.4158	4.73835	4.53329	4.47347	4.60331	4.54262	4.31519	4.80354	4.26776	4.72336	4.5823	4.44723	4.55395	4.77588	4.79616	4.66148	4.61401	4.9044	4.8587	5.0838	5.12353
8089627	4.53331	4.10424	3.9091	4.57701	4.1983	3.89712	4.55781	4.02324	4.3261	4.24593	4.48791	3.91984	4.51397	4.77772	4.11241	4.0005	4.14058	4.04481	4.32917	4.33721	4.60641	5.12368	4.25327	4.30928	4.51592	4.2581	4.2964	4.48427	4.35753	4.27903	4.59704	3.34647	3.61942	4.06453	3.87937	4.16824	4.27235	4.33833	4.47735	3.83727	3.91635	4.05979	4.23914	4.18384	4.48904	4.52296	4.14648	4.48117	4.32158
8168161	3.17223	3.66766	3.63388	3.94929	4.91178	3.44807	2.91706	3.83313	3.46423	3.57126	3.92705	4.2599	4.77745	3.33638	3.04433	3.55619	3.57883	4.07698	3.65953	3.35077	4.15787	3.39642	4.24049	3.84535	3.04435	3.12229	3.71554	3.42768	3.77699	3.81627	4.02673	3.84359	4.43052	3.42311	3.91317	3.10486	3.98951	3.25055	2.62897	3.7118	4.15254	3.5568	3.41203	3.50672	3.2405	3.49039	3.06368	4.18662	3.20935
8058373	4.5461	4.64244	4.40325	4.31712	4.10678	4.39311	4.3084	4.56079	4.25433	4.28924	4.93029	4.27087	4.68762	4.78112	4.54645	4.30942	4.38985	4.27653	4.58884	4.59982	4.94104	4.68239	4.60867	4.35257	4.76133	4.36844	4.48578	4.50124	4.62881	4.23276	4.39237	3.92284	3.71248	4.26254	4.22739	4.1039	3.89596	4.42933	4.38294	4.3964	4.24566	4.12028	4.03473	4.3479	4.5113	4.22272	4.68106	4.46967	4.19615
7956229	3.91472	4.19567	4.20936	4.4942	4.79285	4.17204	3.98055	3.90275	4.11595	4.17705	3.67931	4.14234	4.26706	4.02166	4.2623	4.50837	4.28319	4.65704	4.15484	4.23142	4.03079	3.95878	3.64521	4.1714	3.97499	4.61313	4.01322	4.1538	4.02426	4.012	4.02087	4.6253	4.33713	4.7714	4.3666	4.33041	4.36912	3.92626	4.10618	4.30072	4.66942	4.16979	4.4048	4.13306	4.17019	3.95977	4.01561	4.009	4.24614
7955250	4.13902	4.2657	4.43011	4.75423	4.73464	4.2488	4.34224	3.93426	4.42597	4.33921	4.05342	4.23323	4.5823	4.43156	4.50874	4.38954	4.14885	4.72767	4.33992	4.62987	4.33248	4.53303	4.57471	4.23815	4.27982	4.30851	4.45517	4.3258	4.46587	4.41025	4.24029	4.83452	4.48366	4.41247	4.37793	4.50811	4.45216	4.11287	4.48711	4.34737	4.60073	4.51102	4.59097	4.36632	4.67403	4.45406	4.47701	4.205	4.34129
7939954	3.75224	3.36481	3.33955	4.15601	4.26213	3.18875	3.98621	3.77026	3.61181	2.67475	3.52617	3.87568	3.66591	3.71602	3.29686	3.75126	3.4294	4.56081	3.45253	3.56427	3.9846	3.66323	3.37616	3.64832	3.60017	3.59595	3.89991	3.94672	3.7817	3.53086	4.21809	3.65172	2.93408	3.38039	3.83611	3.83468	3.30719	4.14477	3.1764	4.01804	3.68085	2.99932	4.00625	3.63169	3.56844	3.60704	3.93672	3.6877	3.382
7985039	3.94307	4.46058	4.47317	4.87604	4.76626	4.64314	4.00433	4.57859	4.86884	4.16107	3.87666	4.12699	4.13158	4.53418	4.2705	4.30652	4.81849	5.08719	4.31743	4.23993	3.75089	4.67713	4.63155	4.42806	4.22844	4.74562	4.45308	3.50541	4.27519	4.49853	4.09726	4.74525	4.52055	4.76916	4.53891	3.93924	4.89951	3.64764	4.40028	4.61471	4.40415	4.4009	4.7127	4.60357	3.93796	4.58269	4.46798	3.37171	3.87414
7972936	4.30255	4.52083	4.29614	4.62254	5.12452	4.51207	4.22718	4.3175	4.59837	4.59224	4.3027	4.42922	4.42723	4.38807	4.43977	4.83054	4.34246	4.92735	4.37897	4.43481	4.38364	4.37961	4.20684	4.63287	4.35756	4.69835	4.45966	4.4558	4.44783	4.39433	4.17245	4.87413	5.06789	5.005	4.63332	4.3188	4.61141	4.39243	4.61769	4.41552	4.63517	4.40258	4.51054	4.50378	4.3025	4.1552	4.45245	4.48868	4.65014
8047265	5.12478	4.56223	4.63756	4.86581	4.72914	4.36757	4.36863	4.65836	4.54142	4.51318	4.90182	4.64405	4.59556	4.59567	4.21495	4.60338	4.45906	4.7454	4.36278	4.43882	4.73612	4.7232	4.68361	4.46095	4.40662	4.48441	4.6228	4.73051	4.59336	4.49069	4.70655	4.17387	4.18364	4.3488	4.29462	4.16632	4.51141	4.6472	4.74546	4.28115	4.1612	4.60643	4.09572	4.55396	4.26506	4.37406	4.5497	4.35844	4.41569
7908178	4.521	3.91892	4.08625	4.29562	4.33804	4.3141	4.80983	4.11107	3.99583	4.04989	4.5818	3.88611	4.57201	4.12483	3.8105	3.88913	4.20436	4.40175	4.05915	4.62034	5.12498	4.5127	4.22641	4.47912	4.4193	4.1579	4.16553	4.44564	4.31257	4.40096	4.02803	3.17486	3.96581	3.85232	3.83257	3.9067	4.1814	4.07411	4.12956	3.86788	3.92153	4.54946	4.26501	4.28464	4.17555	4.31463	4.61585	3.94956	4.27343
7974816	4.66986	4.21451	4.46675	4.54427	4.25473	4.14334	4.4309	4.38988	4.07011	4.89082	4.93546	4.22929	4.59118	4.64362	4.34676	4.43218	4.3965	4.57941	4.57721	4.33164	4.53929	4.95133	4.583	4.17467	4.30479	4.42313	4.37215	4.71761	4.42835	4.42581	4.94192	3.83141	4.37323	4.14695	4.09426	4.64125	4.87009	4.54723	4.45039	4.098	4.37323	4.27296	4.10838	4.24527	4.37323	4.76882	4.43576	4.47283	4.49086
7979505	4.24593	4.32729	4.03795	4.6451	5.07632	4.17581	3.6759	4.27269	4.48139	4.28153	4.08971	4.38491	4.35519	4.19354	4.42738	4.28638	4.1793	4.66931	3.74017	4.15384	3.75024	3.99663	3.96175	4.18021	3.87612	4.49531	4.10962	4.09659	4.08158	4.05908	4.1412	4.78666	4.42035	4.20317	4.25559	4.60274	4.29788	4.30392	3.68378	4.26454	4.67198	4.06792	4.18511	4.26447	4.5665	4.08172	3.99867	4.41796	4.27582
7910591	4.42506	5.03703	4.13528	4.8816	5.09358	4.56537	4.32972	5.00464	4.50685	4.70102	5.12523	4.61247	4.34515	4.58969	4.43498	4.56614	5.01524	5.03515	4.58969	4.5175	4.8295	4.76398	4.41622	4.57481	4.72921	4.57752	4.36045	4.58368	4.16888	4.3468	4.86127	4.53686	4.47594	4.56532	4.36626	4.84601	4.44827	4.64494	4.5496	4.33611	4.76358	4.73538	4.88147	4.62638	4.28859	4.21875	4.78237	4.57714	4.6853
7926345	4.85646	4.26143	4.36132	4.52248	5.12541	4.35967	4.32019	4.58271	4.40428	4.48302	4.90457	4.48197	4.21325	4.61895	4.5294	4.36359	4.48302	4.57073	4.79147	4.70573	4.63082	4.73467	4.60286	4.52085	4.50733	4.81013	4.30231	4.51209	4.48302	4.44491	4.67884	4.30923	4.15794	4.37246	4.045	4.28986	4.59803	4.34832	4.20426	4.37407	4.20998	4.32438	4.25856	4.583	4.73785	4.37885	4.78013	4.54564	4.53755
8168391	4.66643	4.51879	4.48452	4.83103	4.95916	4.30416	4.44653	4.35143	5.07496	4.27314	4.23255	4.15304	4.7161	4.79638	4.42295	4.59853	4.42866	5.1256	4.66898	4.91338	4.48973	4.88781	4.2347	4.48699	4.18916	4.55338	4.54971	4.67559	4.37365	4.2978	4.89545	4.54459	4.51391	4.73216	4.91238	4.61944	4.57854	4.76467	4.65164	4.41609	5.01548	4.43445	4.75542	4.75559	4.9234	4.6873	4.64863	4.79784	4.70942
8083704	4.81356	4.89638	4.58621	4.46802	4.96128	4.40115	4.42554	4.06175	3.77318	4.0198	4.39802	4.38314	4.37256	3.92261	4.37153	3.98062	4.53171	5.12573	4.83724	4.40337	4.2943	4.0773	4.28681	4.52887	4.54156	4.0384	4.19718	3.73062	4.35293	4.2674	4.488	4.21532	4.04801	3.95922	3.95407	4.57538	3.97318	4.29365	4.41981	3.74236	4.10154	3.85434	3.67489	4.61834	4.60016	4.3497	4.42304	4.2132	4.01426
8053648	5.08483	4.18486	4.4864	4.54289	4.92195	3.76844	4.87759	4.24281	4.37935	4.39082	4.98715	4.38871	5.05172	4.31557	3.77195	4.1575	4.22276	4.53462	4.26633	4.36768	5.1258	4.48613	4.32363	4.2029	4.18708	4.07781	4.12973	4.60274	4.14614	4.48746	4.22925	3.72118	3.61562	4.00083	3.46909	3.74071	3.90663	4.04676	4.04884	3.70998	4.1506	4.05354	4.52294	4.30371	4.35892	4.50734	4.21196	4.45046	4.22267
8139242	3.44047	3.62462	3.31064	3.59174	3.18852	2.96831	2.99426	2.78553	3.13441	3.07345	3.26578	3.14324	3.38251	2.96448	3.22798	3.04752	3.27727	3.71161	2.9135	3.06982	3.00543	2.77823	3.29967	3.60757	3.47715	3.14626	3.42441	3.25796	3.38016	3.30488	3.28682	3.56886	3.28682	3.51744	3.82373	3.29883	3.27597	3.59272	3.27837	2.88976	3.75953	3.04252	3.58989	2.97913	3.57212	3.59026	3.14146	2.96927	3.27225
8056972	3.99943	4.11391	4.21538	4.32776	4.49063	3.90198	4.14866	3.98286	3.83737	4.04623	3.73586	4.14114	4.33366	4.06475	4.07854	4.23589	4.24976	4.6878	4.24896	4.23596	4.10086	4.10813	3.99341	3.80124	4.25134	4.23841	3.85758	4.30919	4.05606	3.87717	4.06171	4.20824	3.87877	4.16465	4.11512	4.22318	4.26985	4.21307	4.13685	4.51881	4.51777	4.67773	4.53616	4.31443	4.30326	4.32985	4.04662	3.91576	4.44868
8073826	4.4436	4.84652	4.46737	4.54236	4.02254	4.61705	4.58496	4.66084	4.53191	4.3061	4.55007	4.4342	4.7917	4.5145	4.70614	4.83039	4.541	5.04562	4.69889	4.57408	4.5575	4.61165	4.65169	4.76489	4.67562	4.79027	4.92582	4.31686	4.56322	4.58126	4.6902	4.61344	4.6984	4.87897	4.33513	4.6714	4.49098	4.57405	4.54965	4.79699	4.71665	4.62672	4.59339	4.57877	4.74086	4.63453	4.70698	4.69003	4.64655
7899911	3.57726	3.41861	3.69981	3.94625	4.37036	3.71613	3.71041	3.65245	3.81639	3.62784	3.49243	3.54931	3.63064	3.65906	3.59805	3.58108	3.78085	4.33085	3.60297	3.23209	3.53454	3.6778	3.71826	3.85349	3.69556	3.77341	3.65521	3.52898	3.52118	3.43595	3.39098	4.07306	3.76433	4.21393	3.89995	4.04161	3.86673	3.55044	3.69371	3.75471	3.8691	3.55088	3.67848	3.85035	3.59438	3.45325	3.57241	3.83042	3.83352
7901314	4.1941	4.00429	4.46408	4.74658	4.38875	4.53799	4.13031	4.22721	4.07939	4.02803	3.94922	4.2119	4.05701	4.45116	4.25267	3.99402	4.09194	5.11408	4.41192	4.23568	4.17389	4.23269	4.31301	4.56599	4.13962	4.41447	3.95864	4.37209	3.8941	4.34286	3.99138	4.14433	4.61951	4.65085	4.94716	4.75905	4.6553	4.63954	4.22721	4.25438	5.12675	3.91003	4.46313	4.70918	4.42652	4.39788	4.50137	4.00429	4.06677
8167880	3.78418	4.17966	4.06861	4.29643	3.7774	4.53487	4.03648	4.08745	4.48256	4.31126	3.79961	4.07968	4.30733	4.31221	4.26018	4.0707	4.21006	4.39448	4.09301	4.37541	4.04818	4.16415	4.21701	4.36489	4.177	4.43778	3.76373	4.18626	4.09394	4.30612	3.84918	4.65835	4.65817	4.4861	4.42796	4.23126	4.26419	4.21373	4.10081	4.37608	4.72123	4.08005	4.46018	4.43034	4.49791	3.95739	4.25137	4.24584	4.21409
7934228	4.69444	4.76832	4.83436	4.80589	4.93563	4.58755	4.482	4.43561	4.54994	4.20653	4.6626	4.88596	4.59001	4.50612	4.33229	4.75266	4.44241	4.84603	4.70603	5.12708	4.88336	4.77874	4.59363	4.60554	4.67648	4.5672	4.7168	4.63719	4.66114	4.49247	5.05198	3.89185	4.26521	4.16583	4.18762	4.32966	4.36104	4.62192	4.54257	4.19111	4.08257	4.59841	4.20901	4.19297	4.11982	4.30593	4.44285	4.5575	4.62539
8074714	4.1475	4.63784	4.25364	4.72378	4.47954	4.52409	4.60024	4.27628	4.11957	4.41154	4.06414	4.54534	4.35787	4.28545	4.39054	4.31136	4.58261	4.81385	4.22315	4.28707	4.22652	4.21533	4.28644	4.03195	4.03428	4.3552	4.19902	4.36777	4.50224	4.00274	3.92654	4.61056	4.40039	4.41062	4.37129	4.3841	4.35095	4.23014	4.48638	4.70801	4.54103	4.91591	4.80609	4.30672	4.75111	4.27483	4.58415	4.25318	4.09049
8110649	4.5773	4.47228	4.51991	4.54795	4.68462	4.27288	4.48168	4.52483	4.40446	4.34999	4.39209	4.73889	4.20018	4.42683	4.66177	4.42187	4.4276	4.74967	4.47399	4.62324	4.0976	4.54277	4.35936	4.47005	4.68106	4.20248	4.6681	4.19471	4.27326	4.52727	4.38894	4.9213	4.33288	3.96968	4.20455	4.45475	4.3361	4.16086	4.58351	4.59063	4.13356	4.50746	4.47601	4.47228	4.58595	4.58154	4.5515	4.50231	4.21297
8021470	4.1417	4.20888	3.85966	5.12764	4.97303	4.0349	4.40556	4.0078	4.13403	4.56024	4.64916	4.32789	4.76919	4.09344	4.15536	4.21959	4.50203	4.76914	4.268	3.8879	4.17644	4.05049	4.42035	4.46885	3.97502	4.19102	4.3038	4.39944	4.08752	4.42964	3.99707	4.18085	4.3243	4.52185	3.83352	4.33083	4.42967	4.17827	4.08749	4.44163	4.25897	4.24306	4.04345	4.30393	3.98227	4.07274	4.30434	3.85183	4.27806
7960054	4.39359	4.61846	4.11644	4.67549	5.11858	4.49159	4.61023	4.34786	4.29303	4.79116	4.40642	4.35096	4.7088	4.65782	4.37051	4.28794	4.65082	5.02451	4.51625	4.47786	4.4752	4.60172	4.37789	4.57971	4.56908	4.43314	4.68266	4.55862	4.32728	4.35615	4.56674	4.77084	4.51437	4.29165	4.78534	4.45502	4.67357	4.37356	4.22075	4.61597	4.47741	4.52835	4.45333	4.51079	4.55119	4.59606	4.92403	4.39844	4.58352
8070239	4.55358	4.70536	4.73074	4.5113	4.62953	4.3422	4.42991	4.94794	4.55506	4.30402	4.75017	4.18981	4.49699	4.63133	4.90351	4.53207	4.42829	4.17958	4.67625	4.92351	4.64739	4.71668	4.70188	4.50401	4.81462	4.52553	4.7301	4.38258	4.70587	4.76799	4.65783	4.61434	4.47352	4.24978	4.40459	4.50096	4.81428	4.76856	4.57623	4.49091	4.44971	4.2726	4.13022	4.54689	4.61967	4.73845	4.5994	4.69318	4.65957
8047069	4.95422	4.80803	4.69714	5.12796	4.6056	4.48362	4.80063	4.79725	4.2532	4.36725	4.77072	4.5191	4.49924	4.76098	4.28242	4.18579	4.49079	4.57763	4.80756	4.39183	4.65693	4.7025	4.51375	4.41108	4.36078	4.30917	4.85284	4.4589	4.79163	4.59289	4.83422	4.20499	3.80446	4.57378	4.33437	4.70014	4.13306	4.58524	4.65807	4.30452	3.69693	4.35366	3.95883	4.36939	4.36371	4.63492	4.74384	4.4274	4.23612
8075637	4.28421	4.58336	4.08622	4.84773	4.41891	4.31324	3.71671	4.1994	4.12445	4.11649	3.83985	4.0961	4.33229	4.46977	3.91128	4.08444	4.18543	4.76482	4.19545	3.8456	4.2031	4.20455	4.37139	3.99764	4.18018	4.09301	3.9481	4.13296	3.8274	4.24562	3.87238	4.30192	4.61187	4.08985	4.39394	4.64421	4.21994	4.341	4.47126	3.56466	4.39094	4.08666	4.29108	4.11127	4.35764	4.27821	4.0736	4.28046	4.10383
7914758	3.77295	4.24512	3.82238	4.53661	4.78029	4.10898	3.7928	4.01116	4.17956	4.35713	3.87007	4.41412	4.11204	4.06492	4.14618	4.29128	4.01264	4.7064	4.10942	3.97408	4.07987	3.86928	4.06612	4.32354	4.05521	4.53749	4.2484	4.2586	4.12113	3.75233	3.94439	4.69985	4.20825	4.55327	4.5432	4.26965	3.86036	4.08289	4.06842	4.04801	4.55219	3.90458	4.22004	3.95686	4.10046	3.6266	4.34872	3.974	3.94314
7901293	4.02148	4.35698	3.8409	4.60582	5.00281	4.30424	4.22056	4.34099	4.4813	3.85622	3.9149	4.33106	4.34815	4.05823	3.9448	4.14043	4.14553	4.94532	3.83281	4.51313	4.05325	4.24411	4.13298	4.03242	3.91206	4.01002	4.52361	3.6405	4.12847	4.08442	4.20021	4.46417	4.318	4.28055	4.52479	4.40406	4.17315	4.28204	3.8746	4.30166	4.72461	4.68612	4.11423	3.68577	4.40514	3.94296	4.17661	3.88823	4.35251
7940421	3.87694	3.97031	3.99265	4.16601	4.03557	3.84896	3.94577	4.21517	3.80063	4.21476	4.14634	4.08548	4.22055	3.94371	4.0463	4.02189	4.00922	3.79248	3.93318	4.01152	3.83279	3.86473	3.9382	4.13314	4.09007	4.27458	3.89403	4.15915	4.11063	3.83909	4.17282	4.41667	4.51338	4.26145	4.64969	4.24229	4.10019	4.29751	3.8522	4.39834	4.10968	3.93578	3.86403	4.05637	4.37707	3.85387	4.02899	3.76711	3.85319
8029536	3.90964	3.97704	3.8214	4.33436	5.12857	4.12885	3.88704	3.91662	4.14415	4.24025	4.16427	3.90858	4.0325	3.77325	4.2287	3.96458	4.33098	4.72306	4.06263	3.95701	3.74253	4.17953	3.97946	4.01841	4.06424	3.81379	3.87396	4.21794	3.68904	3.96922	3.70658	4.40747	4.6116	4.02879	4.10387	4.10613	3.88973	4.16432	4.04048	4.29487	3.93794	4.11562	4.16043	3.91517	3.96241	3.74574	3.91706	3.93504	3.8712
8007651	3.92862	4.25393	4.30585	4.77213	5.12904	4.07625	4.00723	4.20557	4.35665	4.35233	4.30263	4.32302	4.50565	4.46985	4.54845	4.40535	4.32725	4.6796	4.21061	4.06582	4.23688	4.2892	4.51524	4.42743	4.36649	4.43082	4.4094	4.45636	4.27431	4.11527	4.2079	4.81809	4.82878	4.327	4.7346	4.07139	4.3851	4.49895	4.48112	4.21061	4.74485	4.65257	4.47809	4.16479	4.44671	4.3354	4.51732	4.38621	4.39946
8116504	3.75415	3.95579	3.91839	4.29002	4.44396	4.19422	3.8798	4.13114	4.47902	4.24826	3.99099	4.00081	3.98718	4.14318	4.05208	4.10702	4.22556	4.63818	3.96236	3.99157	3.86355	4.02994	4.05058	4.33623	3.87052	4.36207	3.9466	4.10384	3.95509	3.89169	3.72539	4.54955	4.37135	4.4321	4.03882	4.39704	3.99815	3.7428	3.82247	4.3979	4.37623	4.0371	4.13221	4.01	4.1309	3.91027	3.8999	3.98521	4.09804
8146448	4.95215	4.58428	4.70822	4.68209	4.94446	4.46469	4.59348	4.57584	4.51459	4.45888	4.994	3.97744	4.71724	4.72133	4.55669	4.46129	4.54589	4.67724	4.39781	4.42353	4.64758	4.43877	4.61127	4.46635	4.43861	4.37544	4.62436	4.4974	4.53932	4.76658	4.6304	4.90274	4.45606	3.83296	4.13605	3.91044	4.12572	4.54965	4.33311	4.53328	4.15703	4.32873	4.02289	4.36039	4.29117	4.33779	4.64545	4.58667	4.718
7963386	3.9188	3.89898	3.83661	4.42332	5.13044	4.1559	3.92738	3.95352	4.55195	4.28682	3.80569	3.90519	4.10912	3.86954	4.19249	4.18541	4.17167	4.58242	4.01499	3.76796	4.10695	4.13759	4.06114	4.48627	4.05516	3.9844	4.0716	4.08235	4.09682	4.23607	4.04833	4.32914	4.52781	4.14021	4.3999	3.9923	4.19368	3.99462	3.99352	4.0211	4.24043	4.41277	4.03327	3.89059	4.22237	3.78293	4.02127	3.94919	3.9201
7940479	4.7311	4.40442	4.88237	5.12945	4.38072	4.75837	5.12157	4.77106	4.92562	4.55221	5.06465	5.11343	4.86237	4.38911	4.6437	4.55587	4.86715	3.90898	4.71645	4.58187	4.40436	4.77839	4.64336	4.73358	4.82214	4.53339	4.64655	4.88436	4.70332	4.59964	5.12718	4.49947	4.79536	4.5733	4.62835	4.25698	4.68398	4.82963	4.62654	4.84631	4.41636	4.79568	4.2953	4.5309	4.50938	4.72289	4.67816	4.65097	4.63789
7909689	4.79703	4.82222	4.50026	4.69354	4.77886	4.52101	4.52916	4.56163	4.66874	4.50984	4.56308	4.18222	4.56318	4.70977	4.47816	4.60154	4.51642	4.92587	4.65213	4.29209	4.8371	4.57439	4.57639	4.70354	4.57038	4.42265	4.82694	4.39324	4.76743	4.60866	4.94729	4.21062	4.04063	4.14001	4.18689	4.03119	4.28913	4.53511	4.52042	4.22397	4.36211	3.98086	4.25113	4.37082	4.29317	4.48754	4.63797	4.70601	4.76388
7947528	4.39293	4.27561	4.18231	5.13085	4.70882	3.7975	4.16649	4.15516	4.28041	4.46865	3.9613	4.15339	4.42505	4.11814	4.28109	4.08424	3.91825	4.09662	4.36485	4.32979	4.2258	3.94057	4.19222	4.22659	4.1697	4.45326	4.37422	4.22702	4.33759	4.10046	4.23953	4.50635	4.25185	4.38659	4.65666	4.47287	4.23936	4.37585	4.53852	4.34363	4.42967	4.46809	4.30047	4.33405	4.50425	4.28041	4.48342	4.35474	4.05355
8073032	5.07559	4.84218	4.95899	4.74218	3.54016	4.85508	4.74218	4.60245	5.0072	4.97863	4.79666	4.47782	4.74672	4.55541	4.68581	4.95031	5.13105	4.84568	4.58123	4.60682	4.78185	4.96372	4.94824	4.8877	4.71268	4.93058	4.93587	4.76114	4.88732	4.84958	4.97159	4.55972	5.04213	4.93204	4.43796	4.04688	4.67412	4.79951	4.88823	4.77985	4.22737	4.43304	4.19035	4.72389	4.72363	4.68935	4.62493	4.4963	4.83872
8033744	3.6075	3.7377	3.77988	4.40405	5.03411	4.19272	3.71433	3.86351	4.1323	4.21136	3.87745	3.77845	4.35872	3.94937	3.97816	4.17131	4.02016	4.62584	4.01439	3.90689	4.16184	3.99797	4.3152	4.5471	4.07462	4.52741	4.16204	4.1689	4.0173	4.14419	4.03405	4.42863	4.35136	4.60864	5.08508	4.06648	4.06064	4.3587	4.11405	4.42408	4.57864	3.95722	4.09816	4.20431	4.20354	4.02259	3.95105	4.28484	4.27204
7940626	4.19665	4.14688	4.11892	4.34769	4.45696	4.01576	4.33743	3.92451	4.20315	4.16339	3.79948	4.21303	3.96259	4.0073	4.17259	4.19187	4.17536	4.83669	3.95951	4.01756	3.95966	4.2193	4.20178	4.01155	3.97776	4.06785	4.15733	3.95528	4.01709	4.11749	4.10561	4.29672	4.16809	4.43306	4.24217	4.40633	4.52267	4.21541	4.21982	4.16809	4.4515	4.09068	4.64287	4.36739	4.1147	4.43077	4.10613	3.94828	4.14352
8003605	3.44697	4.18152	4.26026	4.4037	3.8191	3.75695	3.5616	3.90751	4.32483	4.10018	4.36185	3.91819	4.00471	4.02362	4.20401	2.95719	3.91338	4.58965	3.54122	3.52423	3.13694	3.57151	3.60892	3.4929	3.55508	4.22889	4.40401	3.41998	3.90916	3.5452	3.8392	4.32327	3.95894	4.44679	4.28901	3.56467	4.15867	3.87087	4.57631	4.37036	3.53888	4.25496	3.77198	3.54362	4.28421	4.20539	3.72292	4.43858	3.99733
8131942	4.18452	4.766	4.56314	4.9282	5.10285	4.47352	4.27615	4.44855	4.60575	4.47001	4.32658	4.56399	4.855	4.46229	4.5322	4.79457	4.54955	5.08578	4.47913	4.64297	4.54828	4.47789	4.22214	4.90634	4.10958	4.44347	4.31933	4.46674	4.68034	4.70853	4.26266	4.4198	4.58323	5.04229	4.87803	5.13136	4.81742	4.08182	4.4505	4.61491	4.96306	4.86895	5.00852	4.39936	4.87516	4.69051	4.55229	4.16826	4.55433
7905329	4.47035	4.64869	4.46971	4.83439	5.05885	4.60697	4.52177	4.59517	4.56698	4.40319	4.38325	4.28391	4.61872	4.6682	4.56589	4.3593	4.61794	5.13169	4.65245	4.61794	4.32945	4.80617	4.58864	4.61198	4.57329	4.74573	4.64716	4.57704	4.44948	4.4191	4.58108	4.55702	4.33594	4.5651	4.49874	4.63754	4.72828	4.36326	4.44912	4.70006	4.63795	4.64852	4.61794	4.88212	4.73888	4.78969	4.6436	4.65862	4.45855
8151816	3.7036	4.14589	3.84515	4.30711	5.02238	4.16999	4.0471	3.67343	4.50879	3.9914	3.73776	4.24086	3.79163	4.01503	4.31843	4.06591	4.15158	5.13169	3.97384	4.03876	4.06444	4.22254	4.26506	4.23307	3.92499	4.08974	4.24437	4.00291	3.98563	4.14245	4.11268	4.50311	4.62982	3.97566	4.53796	4.00986	4.51596	4.25136	4.15233	3.75421	4.33047	4.01333	3.99361	3.94187	3.93796	3.89271	3.94373	3.97053	3.78173
8002102	4.44168	4.27105	4.1611	4.22106	4.61587	4.22517	4.43033	4.33415	4.14926	4.31065	4.37268	4.41405	4.87281	4.70515	4.46345	4.61194	4.27181	4.68635	4.91352	4.6121	4.83644	4.24727	4.6473	4.24173	4.70503	4.46136	4.7215	4.6762	4.64381	4.71826	5.13174	3.58973	4.1051	4.97828	4.4022	5.09377	4.91906	4.9209	4.78549	4.41293	4.79531	4.23417	4.61662	4.86423	4.41263	5.00958	4.50274	4.78909	4.63283
7924450	4.35916	4.54157	4.2904	4.85871	5.01154	4.34193	4.66471	4.31114	4.76504	4.44437	4.6912	3.95416	4.33506	4.27584	4.28287	3.92612	4.28338	5.13193	4.3467	4.5978	4.23423	4.37374	4.49764	4.18972	4.52015	4.27335	4.15276	3.85406	4.39599	4.36317	4.11734	4.02637	4.21133	4.17079	3.93154	4.44156	4.24214	4.37054	4.40752	3.91765	3.84876	4.53067	4.08629	4.43184	4.25955	4.31482	4.53053	4.3058	4.21643
8126035	4.2971	4.43909	4.37888	4.70462	4.93201	4.66064	4.15403	4.27619	4.90045	4.39541	4.31646	4.49118	4.40921	4.25963	4.40165	4.48441	4.32315	5.1321	4.05577	4.18108	4.03773	4.34868	4.32721	4.43874	4.3969	4.64678	4.39355	4.1878	4.31794	4.44989	4.01323	5.09368	4.78176	4.55394	4.67812	4.39572	4.22518	4.46111	4.49911	4.16411	4.65336	4.34408	4.46106	4.15911	4.33889	4.30038	4.37854	3.95763	4.29618
8022514	3.88205	4.37567	4.14191	4.66501	5.13231	4.50479	4.23031	4.36441	4.30899	3.87639	4.64252	4.37015	4.49041	4.52717	4.35893	4.29893	4.54909	4.87544	4.48735	4.53585	4.03869	4.35759	4.31107	4.00059	4.24414	4.18803	4.09685	4.32662	4.29767	4.30697	4.54129	4.29745	4.29688	4.56979	4.35344	4.24882	4.58398	4.54114	4.41001	4.08897	4.291	4.11766	4.22129	4.37974	4.25532	4.01877	4.21157	4.44131	4.48006
8040173	5.05622	4.63858	4.48797	4.4753	4.45639	4.44956	4.66362	4.73086	4.32852	4.61854	5.13243	4.40465	4.51258	4.85343	4.35456	4.43328	4.407	4.55739	4.90764	4.61762	4.88425	4.84975	4.59752	4.40957	4.64111	4.25841	4.49156	4.67666	4.7518	4.48858	4.67664	3.6651	4.14011	3.90621	3.9026	4.36485	4.46389	4.24759	4.74395	4.29424	3.99933	4.22466	4.38117	4.6746	4.94627	4.46831	4.81264	4.47462	4.20611
8135594	3.65584	3.75785	3.65584	3.76132	3.61085	3.66233	3.27355	3.65919	3.5414	3.60147	3.40381	3.53369	3.53607	3.66587	3.465	3.50192	3.46616	3.99524	3.58385	3.45899	3.36669	3.42882	3.44115	3.48665	3.18217	3.65324	3.31164	3.71227	3.71619	3.66257	3.55191	3.69686	3.64563	3.94539	3.37794	3.64069	3.84168	3.70879	3.52581	3.62333	3.6231	3.17112	3.64179	3.73804	3.16487	3.64995	3.62526	3.98847	3.51699
7984405	4.82074	4.48456	4.54084	4.16193	5.05562	4.40414	4.59622	4.54339	4.45522	4.63884	4.79525	4.39655	4.52573	4.60083	4.67601	4.93029	4.78669	4.57883	4.28556	4.20313	4.35377	4.30682	4.40267	4.50037	4.31008	4.55246	4.34283	4.33915	4.54562	4.29474	4.48432	4.79028	4.68631	4.6537	4.75794	4.30924	4.47791	4.23202	4.79729	4.54907	4.29034	4.54975	4.33873	4.67281	4.59305	4.29491	4.29689	4.6092	4.69942
8062461	3.49108	3.38346	3.79443	4.42762	3.73051	3.57285	3.78615	3.79043	3.71374	3.75748	3.59124	3.70499	3.72192	3.85453	3.80363	3.89686	3.83707	4.42583	3.54465	3.8309	3.63916	3.44254	3.58015	4.13508	3.96618	3.54428	3.63754	3.72214	3.64637	3.77199	3.68577	3.68419	3.83959	4.26957	4.10288	3.90789	4.15715	3.98789	3.97401	3.5694	4.16642	3.67998	4.01254	3.93465	3.89403	3.67098	3.80853	3.85216	3.71295
8146934	3.93209	3.86611	4.18374	4.83794	4.20507	3.53536	4.92315	3.90299	4.04766	4.06815	4.84994	4.08864	4.4672	3.51616	3.78793	3.59491	4.51628	4.4079	4.21324	3.97839	3.78114	4.39151	4.31507	4.08863	4.02687	3.72814	3.65203	4.18237	4.08917	4.40099	4.17537	3.03718	3.43826	3.3055	3.30132	3.71747	3.92672	4.26968	4.07397	3.61546	2.96129	4.30968	4.76461	4.326	3.23655	5.13356	3.92022	4.0259	3.82096
7985317	3.44531	3.96267	3.78043	4.3836	4.10852	3.80011	3.69134	3.87234	4.0602	3.99963	3.57449	3.68148	3.67878	3.81177	3.65139	4.05989	3.77129	4.2374	3.72668	3.6243	3.66456	4.06887	3.73877	3.72337	3.64359	3.81209	3.76393	3.74542	3.7186	3.57316	4.00158	4.19952	3.83838	4.12135	4.39023	3.99817	3.93994	4.01587	4.01777	4.06415	4.0757	3.75766	3.91906	3.86947	3.51401	3.86174	3.61747	4.15247	3.59844
8098498	3.4747	3.31902	3.54733	3.62401	3.80579	4.04654	3.53807	3.63183	3.917	3.94349	3.4436	3.78931	3.67668	3.79597	3.71595	3.96909	3.71993	3.6011	3.63908	3.82281	3.82833	3.5708	3.48256	4.05645	3.611	3.90435	4.06406	3.69305	3.6994	3.78387	3.86596	3.89056	4.55753	4.09486	4.06263	3.66813	3.91736	4.12645	3.76432	3.42731	3.88221	3.56511	3.77483	3.90753	3.49415	3.6525	3.56256	4.09634	4.06741
8061013	4.23332	4.22499	4.06693	3.98896	4.43559	4.3094	4.28356	3.96492	4.38724	4.36004	3.7272	4.64764	4.18004	4.34207	4.1901	4.11521	4.30672	4.65336	3.99121	4.13813	4.18466	4.29883	4.12058	4.04936	4.19766	4.41059	4.05903	4.32878	4.45964	4.4432	4.51849	4.50323	4.3547	4.22623	4.41069	4.39842	4.13541	4.55662	4.44978	4.32122	4.50126	4.20226	4.14935	4.31546	4.44122	4.22353	4.32247	4.22962	4.43032
7914992	2.69153	2.85684	3.24525	3.62471	4.0417	3.01394	2.87692	2.75498	2.93112	3.42854	2.88616	3.07826	3.22374	2.8847	2.8687	3.19003	2.85927	3.9909	2.7951	2.65278	2.76868	2.74402	3.29911	3.50761	3.15349	3.12989	2.39912	3.2453	3.38242	2.82616	2.80509	3.61139	3.1418	3.74218	4.03412	3.20808	3.69259	2.79579	3.13302	3.34748	3.73738	3.34086	3.14548	3.37534	3.45433	2.91753	3.06841	2.7533	2.94138
8123259	3.65751	4.29455	3.7515	4.6872	4.73447	4.20101	3.66839	3.90963	3.75952	4.22634	3.88573	4.1084	3.92952	3.7999	3.96158	4.15886	4.10223	4.36177	3.87479	4.24518	4.23656	3.93808	3.63328	3.97087	3.8032	4.00133	4.52616	4.12913	3.99141	4.4031	3.7368	4.09553	4.26486	4.27932	4.2709	3.46048	3.99997	4.05729	4.25025	4.1625	4.40526	3.79754	3.68756	3.9713	3.53914	3.77243	4.17039	4.00192	3.71972
8148978	4.07098	4.17049	3.93557	4.2433	4.6585	3.96875	3.71372	4.41804	3.70915	4.08942	4.15631	4.10208	3.99778	4.24085	4.04479	3.95472	4.34264	5.13497	3.88735	4.05052	4.08974	3.89351	3.79219	3.85754	3.98056	3.73211	4.14775	4.00339	3.87052	4.08016	3.84228	4.09703	3.34556	4.00403	4.02958	4.44108	3.66718	3.74013	4.05506	4.05396	4.13187	4.43501	4.31747	4.20359	4.147	4.31661	4.08356	3.76513	3.89742
8097080	3.44725	3.77541	3.52237	3.72504	5.13519	3.65995	3.67104	3.35376	4.10793	3.98952	3.78752	4.14124	3.74936	3.9881	3.77761	3.61822	3.28765	3.77021	3.6597	4.10255	3.43904	3.31466	3.42207	3.68819	3.40742	3.4879	3.77977	3.54166	3.48719	3.60852	3.65666	3.88887	4.00718	4.06291	4.07131	3.57945	3.74491	4.11089	3.3403	3.62015	3.70031	3.59869	3.87266	3.67138	3.48523	3.72045	3.79371	3.45252	3.37941
7958396	3.2112	3.50258	3.46245	3.87733	3.20819	3.40277	3.0409	3.37974	3.6764	3.58115	3.2269	3.4118	3.3591	3.21488	3.2223	3.70904	3.18631	3.60665	3.26965	3.15347	2.9966	3.22926	3.46059	3.24231	3.2937	3.18631	3.46716	3.22223	3.57786	3.44708	3.27185	3.44587	3.35783	3.96339	3.85891	3.37408	3.55842	3.57993	3.39152	3.06537	3.53083	3.53425	3.29056	3.24927	2.82939	3.16475	3.32085	3.09443	3.49925
8047038	4.95927	4.49482	4.58321	4.68018	5.13534	4.40938	4.55862	4.59406	4.3589	4.41063	4.82313	4.27968	4.63703	4.89371	4.50464	4.482	4.42401	4.99097	4.78405	4.59211	4.89321	4.88213	4.58978	4.60848	4.68549	4.4215	4.69774	4.69986	4.74407	4.73222	4.82277	3.59668	4.28249	4.42321	4.12541	4.51865	4.62666	4.54432	4.53013	4.17161	4.33758	4.49324	4.36149	4.77515	4.84062	4.41884	4.89242	4.77577	4.87051
8170239	3.82508	3.94225	3.66959	4.22757	4.4475	4.17714	3.66021	3.93089	3.96633	4.4709	3.7853	4.10336	3.77453	3.65164	4.27158	4.29315	4.06572	3.7351	3.82282	3.77823	3.89645	3.85824	4.00971	4.21433	3.83938	4.19908	3.8092	3.80428	3.83317	4.01824	3.7973	5.13638	4.45601	3.7533	4.651	3.55973	4.02336	4.21213	4.16888	3.83865	4.52824	3.75634	3.98474	3.91997	4.00191	3.9971	4.0538	4.22674	3.90299
8058940	4.89282	4.34896	4.53886	4.55389	5.13645	4.47868	4.63066	4.47509	4.49086	4.43435	4.69207	3.93374	4.50376	4.82326	4.35348	4.32342	4.37953	4.68052	4.59312	4.69508	4.90424	4.78098	4.53448	4.51279	4.46124	4.41155	4.64848	4.44438	4.26421	4.66329	4.55943	3.62632	3.81104	4.23386	4.25365	4.28754	4.5994	4.50007	4.84095	4.29436	4.38192	4.20532	4.4306	4.53003	4.50458	4.75573	4.51602	4.81222	4.60548
8134856	4.33783	4.13778	4.07862	4.49313	4.78877	4.47512	4.37765	4.09558	4.23323	4.5584	4.26432	4.01899	4.53271	4.38294	4.44883	4.39504	4.50307	4.9546	4.44676	4.46529	3.94027	4.34477	4.28098	4.39504	4.25327	4.62664	4.34975	4.29878	4.59811	4.16216	4.31908	4.8618	4.63285	4.71272	4.9189	4.72198	4.70713	4.65445	4.22448	4.39504	4.54959	4.4041	4.41805	4.31165	4.46594	4.46948	4.4218	4.44941	4.01518
7977868	4.65668	4.65724	4.77202	5.13699	4.06634	4.95818	4.74669	4.77953	4.86084	4.59852	4.74158	4.78334	5.03035	4.79399	4.9077	4.87287	4.85155	4.69937	4.83663	4.7828	4.78503	5.10278	4.89579	4.64481	4.72721	4.78843	4.60713	4.87809	4.79466	4.84578	4.95573	5.03711	4.6819	4.68797	4.82381	4.6231	4.81456	4.86916	4.95676	4.67817	4.39773	4.97585	4.63456	4.66211	4.79335	5.011	4.63907	4.70929	4.63661
8168762	4.86701	4.57392	4.75267	4.76114	5.137	4.2491	4.38114	4.42903	4.32846	4.4955	4.32083	4.45668	4.40861	4.44393	4.56305	4.45457	4.46248	4.76368	4.93627	4.61189	4.58881	4.26893	4.55233	4.51583	4.54625	4.19947	4.61073	4.46318	4.57314	4.52371	4.16608	4.7622	4.48382	4.44547	4.42613	4.33225	4.22591	4.32312	4.19018	4.47291	4.40392	4.28894	4.09131	4.25841	4.35918	4.31804	4.33108	4.30089	4.48765
7923442	4.11249	4.19518	4.29653	4.44721	4.78711	4.23642	3.94408	4.12842	3.99801	3.95675	4.00882	4.32275	4.07077	4.11876	4.12471	4.21826	4.15003	4.95092	4.22262	4.1503	3.88701	4.05203	4.06514	4.27835	4.17721	4.10753	4.1265	3.95544	4.156	4.22669	3.91075	4.63652	4.55467	4.39745	4.63384	4.09122	4.10508	3.9619	4.13021	4.41932	4.47961	4.23745	4.20479	4.07477	4.28658	3.94215	4.45943	3.88645	4.00105
8110721	3.96627	4.22453	4.34679	4.29621	4.86972	4.24146	4.14606	4.02842	4.40761	4.3496	3.94346	4.05965	4.18577	4.35626	4.33446	4.59297	4.27907	4.50461	4.24342	4.01222	4.02428	3.93488	4.40021	4.46211	4.40364	4.50312	4.04818	4.31662	4.42238	4.3865	4.02379	4.36865	4.2271	4.49957	4.26656	4.20495	4.18286	4.55131	4.51406	4.67636	4.75424	4.14919	4.46957	4.42693	4.16898	4.25109	4.19074	4.22014	4.30222
7980990	4.61337	4.89596	4.39372	4.97924	5.13749	4.39582	4.39267	4.84048	4.6266	4.7625	4.83483	4.69261	4.52077	4.53551	4.58135	4.63638	4.68077	4.82338	4.64285	4.41962	4.68033	4.7587	4.68807	4.89841	4.43057	4.82848	4.4477	4.62022	4.72848	4.47211	4.62049	4.64705	5.04171	4.46487	4.48728	4.77483	4.68596	4.19647	4.12577	4.8321	4.57133	4.76494	4.3688	4.64973	4.38519	4.41964	4.60672	4.6266	4.68584
8091656	5.13749	4.42081	4.44744	4.09667	3.47356	4.27989	4.29934	3.97701	4.47459	4.39199	4.76166	4.20703	4.94514	4.7883	3.82027	4.32873	4.34686	3.80502	4.66318	4.56905	5.1118	4.83636	5.10812	3.99009	4.39997	4.13293	4.38909	4.77686	4.57741	4.3428	4.8366	2.88834	3.55158	4.02539	3.63153	4.3486	4.34776	4.37083	4.71024	3.8603	3.73851	4.63344	3.85014	4.51386	4.24192	4.44475	4.31589	4.7594	4.47415
8036276	4.95178	4.74753	4.66655	4.72699	4.97073	4.59183	4.54294	4.71044	4.78809	4.715	4.55849	4.64213	4.81939	4.33437	4.6885	4.79623	4.57847	4.6997	4.38585	4.51035	4.43911	4.51712	4.53743	4.68382	4.45342	4.84125	4.54354	4.23343	4.48054	4.35534	5.03639	5.13781	4.64075	4.29229	4.18854	4.51937	4.4051	4.32989	4.52083	4.55537	4.19675	4.78841	4.35105	4.22328	4.47614	4.16387	4.4607	4.43919	4.64552
8036133	4.14307	3.77333	3.99633	4.52993	4.71332	3.82158	4.1409	3.97095	4.46088	4.32248	3.93971	4.19472	4.12069	3.94901	4.38422	4.39825	4.11671	4.75381	4.14486	3.79999	3.83421	4.03624	4.1774	4.11327	4.11744	3.99147	3.96525	4.01125	4.20266	4.09053	3.80938	4.61114	4.24656	4.70459	4.71389	4.1937	4.3811	4.42642	4.02778	4.36111	4.50364	4.05565	4.11729	3.99918	4.52072	4.07063	4.15144	4.16155	4.19877
7897295	4.02589	4.17054	4.15092	4.62765	4.65153	4.48669	4.10721	4.39282	3.90848	4.44778	4.15836	4.2565	4.34384	3.85327	4.51235	4.27073	4.17864	4.54537	3.99903	4.02092	4.17546	4.02157	4.33953	4.17397	4.40241	4.04566	4.15559	4.15177	4.3006	4.04846	3.96319	4.40582	4.53541	4.48955	5.13659	4.21713	4.26803	4.34373	4.17731	4.37477	4.62366	4.11097	4.30465	4.06843	3.85671	4.08068	4.20953	4.06308	4.21197
7945321	3.77246	3.59092	3.80292	4.04167	4.81872	4.31578	3.84809	4.14341	3.97482	4.12487	3.76028	3.91127	3.85644	3.67529	4.11038	4.43523	3.76329	3.93225	4.06055	4.06055	3.86882	3.60746	3.95041	3.90962	3.84853	4.10835	4.17474	4.01194	3.70687	3.90723	3.65852	4.1914	4.11914	3.98413	4.16387	3.7846	3.95299	3.84576	3.92387	3.90184	3.96202	3.73292	4.02436	4.09128	3.77652	3.95796	3.9772	3.81863	3.99763
7996331	3.46759	3.53031	3.59437	3.78674	3.69872	3.74893	3.67624	3.41864	3.93992	3.56379	3.58953	3.42123	3.64764	3.4869	3.77011	3.63067	3.44793	3.77277	3.52656	3.61564	3.39026	3.52533	3.37808	3.81287	3.5149	3.55726	3.81477	3.46334	3.50736	3.308	3.52404	3.9593	3.79428	4.28042	4.01865	3.61635	3.74606	3.53243	3.4155	3.81094	3.74989	3.677	3.7177	3.5611	3.58231	3.78207	3.79083	3.64317	3.52159
7985786	4.07161	4.17705	4.32865	4.44815	4.80891	4.15441	3.91501	4.09281	4.24517	4.09049	4.12803	4.2943	4.34777	4.19306	4.27347	4.32643	4.12746	4.88033	4.14164	4.25784	4.05351	4.07315	4.22367	4.15566	4.079	4.1538	4.34265	4.08816	4.3279	4.17376	4.04056	4.57739	4.73099	4.48188	4.58228	4.22026	4.56702	4.38416	4.47347	4.43666	4.64083	4.09776	4.2319	4.4593	4.1031	4.58044	4.05578	4.38209	4.4183
8053429	4.67399	4.63087	4.67298	4.94276	5.12547	4.64962	4.80073	5.10228	4.79079	4.44453	4.70575	4.60589	4.74283	4.69931	4.86106	4.6386	4.78016	5.02288	4.67416	4.66704	4.80472	4.70748	4.55797	4.75532	4.60344	4.74368	4.74071	4.83031	4.67281	4.58227	4.73615	4.70331	4.76283	4.74287	4.5539	4.67703	4.69107	4.57571	4.49301	4.69854	4.41309	4.90739	4.51401	4.73367	4.67069	4.93534	4.65114	4.24932	4.47242
8039655	5.06932	4.44395	4.89639	4.60231	5.00146	4.6633	4.68658	4.82156	4.69508	4.59084	4.67999	4.47265	5.00793	5.13885	4.6695	4.76765	4.75497	4.93005	4.55853	4.77483	4.85881	4.9151	4.77825	4.45835	4.53071	4.61795	4.62364	4.94647	4.88147	4.75114	4.71618	4.43595	4.87356	4.6255	4.65145	4.52657	4.83953	4.50531	4.86314	4.74875	4.74266	4.50457	4.64576	4.63121	4.95289	4.53849	4.61748	4.6488	4.98396
8116620	3.97944	3.81016	4.04281	4.55636	5.13894	4.19257	3.89457	4.00158	4.00648	4.0343	3.93995	4.11799	4.45768	4.21412	4.10024	4.14691	4.13378	4.83472	4.11031	4.26996	4.03688	4.25885	3.917	4.07634	4.13209	4.18702	4.35715	4.08009	4.12236	4.28432	4.07148	4.23566	4.21031	4.6643	4.80178	4.35936	4.2646	4.28627	3.84353	4.37682	4.3468	4.23659	4.22	4.39558	4.49056	4.32731	4.11403	4.20124	4.19429
7938388	4.77595	4.53939	4.49284	4.88789	5.13895	4.68925	4.37314	4.62087	4.84043	4.4448	4.48021	4.39363	4.67168	4.79672	4.50868	4.55638	4.48965	4.7406	4.76635	4.28083	4.98855	4.87364	4.56177	4.60939	4.51036	4.34408	4.5379	4.67836	4.41366	4.75415	5.08107	4.40342	4.5525	4.40106	4.48289	4.51335	4.40427	4.51739	4.42587	4.80686	4.66082	4.63841	4.32127	4.15776	4.19126	4.60074	4.65501	4.23235	4.51091
7948054	3.81008	3.86817	3.77005	4.63754	5.13912	4.17498	3.77792	3.94704	3.9773	4.30881	3.88336	3.55489	3.65655	3.35517	4.26325	3.52467	3.94325	4.71909	3.96749	3.9253	3.7685	3.40822	3.70558	3.93958	3.68502	3.9146	3.84401	3.7289	3.86796	4.01487	3.61758	4.04069	4.72701	4.32284	3.74219	3.53585	3.74359	4.36799	3.95877	3.41097	3.7289	3.95877	3.95514	4.00033	3.08133	3.9407	3.86685	3.57763	3.95532
8171024	4.96573	4.03532	4.49911	4.29235	3.6088	3.81145	4.43968	3.76124	3.73586	4.33985	5.13935	4.10878	4.7019	4.58472	3.81706	3.76958	4.4524	4.72368	4.30605	4.14504	4.41588	4.81057	4.64462	4.60488	4.07451	3.8664	4.01669	4.51881	4.00596	4.1721	4.28717	3.53408	3.62718	4.18574	3.86209	4.22824	4.42415	4.22621	4.54206	4.15209	4.19149	4.99189	4.65986	4.32511	4.43337	4.8411	4.92359	4.4212	4.71571
8013312	3.74759	5.01462	4.4686	4.79027	4.82434	4.61246	4.13186	4.72993	4.63909	4.79738	4.15749	4.33388	4.09524	4.05369	4.33468	4.30523	4.53416	4.51199	4.21911	4.57621	4.58929	3.89667	4.57782	4.61198	4.51764	4.37513	4.30125	4.87089	4.30499	4.47371	4.18669	4.77225	5.1125	4.60161	4.65956	4.4686	4.38671	4.78718	4.18944	4.08654	4.39532	4.277	4.31722	4.26808	4.17238	4.18708	4.00995	4.27321	4.49944
7905428	4.09583	4.5652	4.33571	5.08305	5.13956	4.38573	4.5757	4.21203	4.86638	4.09853	3.83073	4.42565	4.35653	4.31248	4.22757	4.32818	4.68637	5.08399	4.04621	4.1617	4.17453	4.24966	4.36642	4.6585	4.19357	4.42022	4.49874	4.32879	4.02647	4.34474	4.15936	4.71462	4.24208	4.55691	4.43743	4.55304	4.53112	4.06805	4.58968	4.73903	4.33622	5.08968	4.27143	4.59654	4.48459	4.92534	4.16071	4.29454	4.29016
7979963	4.22472	4.01064	4.19068	4.67854	5.07359	4.41369	4.11646	4.19565	4.26634	4.48679	4.02949	4.50457	4.24295	4.19925	4.36946	4.42026	4.19367	5.01728	4.29976	4.15652	4.44678	3.89781	4.2489	4.67093	4.23592	4.00499	4.42574	4.25673	4.30506	4.30892	4.06162	4.97438	4.57912	4.34814	4.54216	4.52392	4.52521	4.40259	4.24173	4.40715	4.61973	4.48094	4.34873	4.2488	4.239	4.18398	4.28533	4.20568	4.38301
7987114	4.59212	4.69451	4.53041	4.69464	4.88617	4.5632	4.58141	4.81488	4.48377	4.48922	4.38493	4.42409	4.7897	4.56062	4.50969	4.49942	4.47857	5.13983	4.79533	4.69652	4.60863	4.48935	4.4988	4.70639	4.83589	4.39153	5.09218	4.54257	4.70392	4.53221	4.63504	4.39265	4.57989	4.38334	4.35293	4.50854	4.59089	4.65962	4.63477	4.4376	4.42996	4.4195	4.49531	4.90872	4.48554	4.72675	4.60526	4.71097	4.65476
7969835	4.75288	4.29102	4.15729	3.94878	3.89696	4.10749	4.25435	4.48656	4.34772	4.27095	4.35672	4.29632	4.04081	4.41192	4.48947	4.09069	3.89655	3.50475	4.66728	4.81687	4.55603	4.84689	4.43473	4.33829	4.44671	4.45609	4.54416	4.18891	4.64141	4.16163	4.45361	3.67497	4.04298	3.85432	3.84735	3.95943	4.39884	4.65612	4.56765	4.17168	3.8428	4.32267	3.93484	4.25239	4.3427	4.42983	4.30665	4.40851	4.16475
8040101	4.22253	4.47983	4.458	4.93767	5.14044	4.58241	4.44521	4.59649	4.75862	4.53611	4.42393	4.83347	4.58232	4.64708	4.54631	4.43651	4.55613	5.01478	4.49095	4.57912	4.52367	4.75132	4.33195	4.62933	4.40771	4.98804	4.42592	4.52743	4.63604	4.49402	4.24161	5.00765	4.51413	4.72825	4.51231	4.64077	4.46271	4.3764	4.29047	4.69715	4.62133	5.02185	4.87786	4.85045	4.97269	4.53623	4.54267	4.71097	4.02199
8075668	4.00514	4.15145	3.89504	4.75068	4.61561	4.21205	4.24194	4.1479	4.41453	4.39731	4.02646	4.36239	4.27763	4.15383	4.44472	4.13539	4.25667	5.04548	4.28753	4.09363	4.02464	4.03695	4.03202	4.46646	4.01494	4.4172	4.37172	4.50776	4.30874	4.26848	4.01011	4.73474	4.49539	4.79705	4.79494	4.4185	4.60361	4.64937	4.42319	4.65266	4.75925	4.11915	4.45928	4.40655	4.33662	4.06268	4.24277	3.81423	4.21164
8073096	4.1319	4.09298	4.37749	4.81565	5.14054	4.06799	4.10403	4.08528	4.02326	4.46364	4.03005	3.98391	4.02474	4.38171	4.25702	4.26432	4.19106	4.9564	4.4738	4.38624	4.49746	4.19511	4.19971	4.32484	4.37581	4.31688	4.75235	4.44244	4.31984	4.06229	4.45409	4.81872	4.44247	4.26027	4.39603	4.26848	4.25036	4.48735	4.09247	3.44189	4.40415	4.14606	4.14445	4.38264	4.12775	3.75136	3.78528	4.04421	4.13222
8126095	4.49106	4.46239	4.75632	4.8958	5.08571	4.92098	4.85432	4.74538	4.63652	4.58494	4.7266	4.85878	4.7558	4.81114	4.60807	4.64545	4.32856	5.01051	4.3821	4.72578	5.09268	4.45683	4.69816	4.56331	4.47334	4.55138	4.80064	4.55227	4.51521	4.5944	4.7509	5.14054	4.59003	4.68081	4.62906	4.53569	4.19561	4.14311	4.51521	4.95647	4.61198	4.4394	4.60143	4.87092	4.65652	4.49188	4.48096	4.71908	4.37353
8157151	4.39173	4.4914	4.31958	4.93454	4.57377	4.607	4.52293	4.62112	4.98196	4.68101	4.58203	4.69064	4.57713	4.38275	4.35784	4.40048	4.71386	5.03249	4.35483	4.43446	4.62671	4.7098	4.53432	4.55188	4.47718	4.68496	4.6937	4.4818	4.59821	4.57528	4.89609	5.14136	4.88014	4.35815	4.43804	4.53051	4.35483	4.41658	4.43609	4.20568	4.53105	4.71129	4.58707	4.45928	4.13485	4.42612	4.55725	4.59906	4.22234
7923705	3.59577	4.42622	3.88923	4.68254	4.8036	4.36767	3.69958	4.13202	4.32594	4.13724	3.72659	4.186	4.07934	4.03284	4.37845	4.34198	4.11513	4.59868	4.02155	4.22853	4.28636	4.02166	4.19605	4.05628	3.86751	4.07555	4.11716	4.18402	4.06354	4.15433	3.924	4.70555	4.14582	3.99266	3.95787	3.92861	3.97707	4.048	3.66348	4.04439	4.25286	3.97679	4.13781	3.94929	3.78853	3.97391	3.72179	4.09525	3.91548
8084012	3.76432	3.64949	3.75292	3.67222	3.15574	3.71496	3.76763	3.76244	3.97823	3.96137	3.84683	4.1353	4.20109	3.33008	3.49635	3.97832	3.75106	3.50526	3.61399	4.01079	3.55728	3.65759	3.62503	4.39696	3.70325	3.77758	4.17187	3.61197	3.98251	3.94651	3.70945	3.79075	3.88907	4.3852	4.61899	4.38068	3.9883	3.8168	3.93359	3.88812	4.10658	3.84568	4.35652	3.76707	3.95208	4.12096	4.10375	3.8963	3.65382
8144810	3.84632	3.99313	3.36446	3.99978	4.55332	3.46723	3.34385	3.61262	3.64791	3.55278	3.54043	3.68113	3.67432	3.20118	3.38019	3.81666	3.53353	4.0357	3.89095	3.8626	3.72938	3.57315	3.48346	3.84021	3.36906	3.8298	3.97265	3.55707	3.72764	4.08557	3.8228	3.9229	3.77833	3.66788	4.34358	3.14164	4.07647	4.12797	3.90364	3.71948	3.91033	3.946	3.74568	3.59458	3.56391	3.79858	3.49446	4.12573	3.4979
8156228	4.07811	4.30939	4.02324	4.16583	4.65241	4.21233	3.94918	4.69039	3.99857	4.20059	4.40374	3.47943	4.05884	4.01869	4.28999	3.9825	4.03443	4.83122	4.18872	3.90792	3.84364	4.00238	3.8499	3.88566	4.05492	3.56658	4.40082	4.07868	4.20565	4.06287	3.89161	4.03416	3.77034	3.74597	3.72196	3.93985	3.57833	4.10287	4.00649	4.75493	3.32683	4.36134	4.2916	4.20966	4.02219	5.14191	4.01398	3.97866	4.04059
8128712	4.526	4.52589	4.64691	5.14194	4.6184	4.97857	4.40307	4.74526	4.657	4.62487	4.37046	4.74784	4.53276	4.6114	4.52849	4.11522	4.56144	5.11397	4.77355	4.72392	4.73169	4.62228	4.78505	4.65298	4.55289	4.4667	4.4547	4.80788	4.50803	4.6392	4.36813	4.47314	4.37926	4.27159	3.96658	4.75614	4.70323	4.52536	4.39725	4.1814	3.93179	4.45656	4.47079	4.41175	4.30775	4.43188	4.36763	4.7786	4.24516
7963923	5.09413	4.83312	4.58533	4.9201	4.71271	4.91435	4.84569	4.92499	4.71875	4.61609	5.11904	4.76754	4.78585	5.00358	4.93412	4.78737	4.69345	4.77667	5.01492	4.84761	4.87207	4.65052	4.71148	4.79007	4.67625	4.45341	4.88728	4.94127	4.87457	4.82202	5.02666	4.54526	4.45292	4.32422	4.4849	3.76002	4.24938	4.73187	4.66925	4.83677	4.63167	4.73721	4.60543	4.49814	4.31208	4.77152	4.87983	5.1377	4.69391
8135915	4.26043	4.40451	4.44738	4.87374	4.98365	4.49262	4.45462	4.46988	4.58573	4.08431	4.67077	4.62043	4.60942	4.50861	4.58606	4.70048	4.49854	5.10568	4.39372	4.34548	4.47291	4.8084	4.63879	4.33856	4.27747	4.07466	4.09543	4.58886	4.38107	3.98871	4.34629	4.43361	4.20091	4.57496	4.63746	4.72118	4.56029	4.39784	4.36819	4.47401	4.89477	4.33594	4.38556	4.46767	4.22351	4.37439	4.1575	4.01017	4.2353
8074153	4.33023	4.54428	4.45745	4.89181	4.69919	4.38168	4.29441	4.53611	4.81569	4.42414	4.23208	4.47882	4.48188	4.63576	4.38688	4.56751	4.5641	5.00132	4.30455	4.24419	4.56279	4.75017	4.51579	4.40571	4.33964	4.66037	4.80294	4.32603	4.22689	4.53736	4.42701	4.88732	4.68934	4.90537	4.95165	4.15871	4.65758	4.31125	4.50598	4.71453	4.94812	4.37414	4.87447	4.34123	4.34104	4.34785	4.65672	4.37599	4.77368
7990283	4.24898	4.42455	4.25485	4.76768	4.88361	4.37127	4.159	4.31244	4.35539	4.47277	4.15856	4.44329	4.35539	4.26609	4.24968	4.35539	4.3164	4.78539	4.22167	4.50919	4.29428	4.24812	4.35851	4.32195	4.16749	4.06602	4.12579	4.2307	4.44803	4.27517	4.16749	4.53561	4.64128	4.43534	4.52357	4.23643	4.52213	4.12596	4.22283	4.46572	4.44443	4.48832	4.5118	4.30036	4.49659	4.30499	4.44079	4.30243	4.36462
8031768	4.35357	4.69758	4.68162	4.95741	5.03377	4.69411	4.46753	4.46606	4.79283	4.56554	4.32591	4.33587	4.70964	5.0054	4.47566	4.79845	4.66966	5.14253	4.35161	4.77024	4.62248	4.7736	4.74178	4.39741	4.59197	4.65153	4.08756	4.69552	4.16084	4.67885	4.72492	4.55998	4.7236	4.75715	4.48586	4.65973	4.66831	4.63464	4.57626	4.36919	4.51319	4.48441	4.40341	4.47244	4.75176	4.36285	4.47691	4.65961	4.20585
8035808	4.83231	4.72586	4.79067	4.34047	3.80305	3.59186	4.62145	3.98242	3.65144	3.68536	4.72926	4.35574	5.09332	4.18624	4.28723	3.88901	4.64765	4.22874	4.03062	3.68973	4.85547	4.97703	4.08015	4.32602	4.6674	4.02445	4.12558	4.88004	4.17508	4.36859	4.6423	3.61076	3.22223	3.57689	4.37514	4.30387	3.80131	3.91944	4.51786	4.18155	3.90141	3.83482	4.22264	4.32975	3.91237	4.50444	4.88903	4.11243	4.03171
8053311	4.03028	4.48465	4.44379	4.44564	4.8433	4.21543	4.41117	4.33722	4.40642	4.52553	4.14903	4.19086	4.08649	4.15705	4.09267	4.12032	4.22444	4.38239	4.38002	4.09651	4.22237	3.9884	4.42144	4.09837	4.19827	3.94772	4.35308	4.09309	4.17324	4.17029	3.95787	4.00562	4.22416	4.27614	4.35035	4.28466	4.53256	4.53893	4.68122	4.29866	4.10419	4.51964	4.11306	3.94353	4.07967	4.29976	4.25169	4.57645	4.22554
8167893	4.03699	4.19828	4.51343	4.66936	5.05332	4.396	4.41529	4.35185	4.23338	4.22784	4.31469	4.29783	4.69069	4.76721	4.34035	4.62897	4.28698	5.14351	4.71495	4.54235	4.58363	4.39559	4.54088	4.72445	4.39459	4.48934	4.50825	4.68493	4.2934	4.47115	4.54235	4.41612	4.35071	4.77386	5.04036	4.64059	4.56603	4.64574	4.62434	4.76168	4.9374	4.02273	4.45785	4.85999	4.40929	4.70823	4.57975	4.58156	4.83339
8005951	5.03181	4.59452	4.20216	4.22303	4.99034	4.39562	4.65314	4.64774	4.34796	4.39392	4.82029	3.89352	4.60728	4.81586	4.21894	3.78116	4.15396	4.09971	4.67605	4.55431	5.14375	4.63487	4.21699	4.32054	4.74372	4.5703	4.75899	4.83265	4.15609	4.46542	5.0808	3.67722	4.16603	3.32543	4.20127	4.59866	4.58349	4.79237	4.73146	4.38422	3.92395	4.25841	3.90106	4.59687	4.49282	4.63148	4.60252	4.55032	4.24617
8130383	4.97233	4.59807	4.58852	4.57459	4.75818	4.63972	4.66597	4.68647	4.74865	4.71088	4.7385	4.51285	4.86802	4.7438	4.65005	4.68722	4.5234	4.86566	4.74307	4.56826	4.83733	4.98813	4.63264	4.68639	4.58152	4.77603	5.00906	4.65561	4.75211	4.67481	4.68001	4.64664	4.47309	4.68266	4.28115	4.67823	4.65694	4.81871	4.85465	4.46472	4.57316	4.63926	4.59444	4.61325	4.41116	4.74519	4.62306	4.55181	4.59981
8170644	3.95457	4.43035	4.30484	4.88565	4.92116	4.5812	4.0164	4.26859	4.25366	4.61881	4.06542	4.74446	4.48453	4.33801	4.44118	4.60645	4.23985	4.90211	4.33384	4.20712	4.28056	4.12736	4.57105	4.55348	4.06276	4.19892	3.89855	4.40133	4.26603	4.3048	4.31334	4.99612	4.72968	4.84257	4.68295	4.44722	4.59308	4.70588	4.7818	4.43387	4.651	4.49073	4.22501	4.32727	4.24337	4.09076	4.22693	4.63921	4.47087
8151413	4.77188	4.25755	4.17415	4.6935	5.12968	4.39504	4.53013	4.57545	4.39239	4.78133	4.79171	4.64665	4.64564	4.59433	4.42205	4.43241	4.57849	4.61506	4.62319	4.55842	4.79907	4.88713	4.55233	4.40957	4.43799	4.21369	4.25193	4.55462	4.69857	4.48724	4.543	4.65938	4.31079	4.38952	4.30314	4.56134	4.2201	4.19336	4.30804	4.12938	4.49673	4.69426	4.38755	4.35695	4.68889	4.58502	4.59683	4.38267	4.89166
8003068	4.71886	4.28067	4.66552	4.23193	4.94566	4.01519	4.35872	4.43638	4.10286	4.28729	4.95461	3.90807	4.25448	4.45765	4.37801	3.83347	4.58309	4.53051	4.62541	5.01403	5.1445	4.62665	4.04134	4.26884	4.36114	4.03753	4.0449	4.41629	4.92789	4.34106	4.52726	2.88984	4.04719	4.02967	3.86744	4.04665	4.43813	4.46587	4.49733	4.03382	3.95927	4.46408	4.16519	4.21497	4.03296	4.7336	4.30604	5.05865	4.7509
7981990	5.14451	3.22008	3.81479	2.70653	1.87029	2.967	4.81505	3.64579	2.68215	3.42711	4.1917	2.71576	2.16553	3.85442	2.82998	3.62406	2.17987	2.73382	3.6335	3.86201	4.36618	4.91611	4.16747	3.26551	3.11412	3.84675	3.2824	4.1269	3.0879	3.90047	4.50213	2.00272	2.53388	3.08454	2.62914	3.18509	4.25633	3.85972	2.43444	2.80223	3.66752	3.14855	3.06094	4.53149	3.9822	3.72665	3.73734	4.51751	4.23616
8052908	4.19983	4.86918	4.52747	4.47382	5.09026	4.66555	4.29328	4.38091	4.43768	4.33411	4.28491	4.44162	4.37405	4.26953	4.35606	4.8346	4.34019	5.14462	4.51833	4.31582	4.17826	4.53093	4.42632	4.46067	4.5998	4.46813	4.90301	4.24219	4.14085	4.57045	4.35122	4.75587	4.64474	4.40406	4.95559	4.7443	4.36638	4.04199	4.19817	4.78547	4.58852	4.46502	4.63732	4.51034	4.40516	5.12809	4.36454	4.29673	3.97771
8123362	3.97874	4.73456	4.45572	4.75128	5.14472	4.60194	4.64229	4.23942	4.25193	4.3577	4.20358	4.94116	4.48216	4.61048	4.52993	4.07574	4.43122	5.04458	4.38145	4.55122	4.65009	4.32297	4.48081	4.59886	4.68447	4.50508	4.31312	4.8765	4.8849	4.55122	4.39214	4.5569	4.45719	4.40487	4.36316	5.13853	4.22709	4.72522	4.59986	4.5855	4.52159	4.68364	5.02329	4.63802	4.62457	5.00823	4.43328	3.80701	4.20453
8116780	4.16049	4.39656	4.147	4.72856	4.36268	4.02776	3.87052	3.84268	4.377	3.9602	3.81121	4.24824	4.21523	4.80071	4.07058	4.20432	4.09331	4.2547	4.40223	3.89859	4.15328	3.8838	4.11495	4.24427	4.10866	4.15131	3.93572	4.51997	3.92752	4.12348	3.83299	4.1237	4.25174	4.41293	4.47294	4.39011	4.08447	4.40785	4.09171	4.2289	4.13071	4.09139	4.23298	3.95951	4.38622	4.17603	4.21501	3.96396	4.1713
8050608	4.80375	4.50866	4.17758	4.30196	5.145	4.31491	4.30872	4.41594	3.97405	4.01762	4.54846	3.96146	4.48625	4.64186	4.26937	3.88141	4.33728	4.63104	4.21165	4.44813	4.66714	4.74436	4.17888	3.87005	4.36544	3.94205	4.1947	4.73297	4.49665	4.26082	4.58622	3.40096	4.04776	4.03118	3.4365	3.97688	4.08631	4.32485	4.12127	3.65297	3.75002	4.37449	3.98594	3.84377	4.62055	4.16663	4.31303	4.1565	4.36532
7971539	3.73189	3.6989	4.22956	4.7271	4.12722	4.44152	3.60493	4.13342	3.44431	4.28353	3.34267	4.24549	3.77859	3.64999	4.11205	3.65737	3.92995	4.63161	3.78183	4.20619	3.61821	4.22811	4.30695	4.05117	4.2505	4.10242	4.04621	4.12201	3.99387	4.09151	3.55206	4.80319	4.08108	4.21288	4.19491	3.88581	3.97745	4.03814	3.80885	4.28133	4.23583	4.571	4.42526	3.99705	4.32288	3.24921	4.3298	3.92419	3.6193
8117600	4.31671	4.69287	4.33458	4.7027	4.40972	4.47877	4.29832	4.34311	4.18343	4.3976	4.32864	4.41078	4.53996	4.40659	4.31388	4.34534	4.01781	4.75865	4.39939	4.42032	4.23451	4.48117	4.32315	4.55745	4.48678	4.69685	4.35093	4.08796	4.3403	4.34108	4.494	5.14529	4.67185	4.5156	4.47683	3.93044	4.51054	4.24767	4.42617	4.29224	4.64549	4.54603	4.43991	4.34069	4.55912	4.2921	4.2829	4.56897	4.38657
7945245	3.62586	4.42121	4.1534	4.43417	4.67879	4.17175	4.08762	4.07889	4.47709	4.01948	3.9412	4.08835	4.07667	3.9883	3.99795	3.78057	4.28573	4.53145	4.09126	3.91349	4.05309	4.05175	3.99793	4.01428	4.05397	4.27505	4.05666	3.99954	4.07119	4.13411	3.69918	4.51099	4.49866	4.13147	4.56989	3.98762	3.84557	3.65038	4.07273	4.15474	4.4529	4.42682	4.31713	3.95601	4.26061	3.92279	3.88837	4.07097	4.24153
8168399	4.78316	4.33141	4.59516	4.51426	4.70376	4.48758	4.30715	4.6741	4.90866	4.49974	4.67195	4.4702	4.5371	4.62763	4.64781	4.61695	4.63664	4.74234	4.34523	4.56985	5.13581	5.14573	4.95818	4.73386	4.34362	4.76986	4.31886	4.63861	4.53495	4.43394	4.67766	4.31596	5.14343	4.49447	4.09065	4.53028	4.56426	4.28482	4.44783	4.64853	4.10961	4.40394	4.3505	4.36626	4.45143	4.40126	4.28668	4.58642	4.58377
8103745	3.77784	4.15214	4.27295	4.84182	4.91279	4.28729	3.8497	4.48929	4.37412	4.31821	4.11148	4.38282	4.26076	4.3037	4.32703	4.47615	4.14583	4.82338	4.14655	4.22859	4.11776	3.753	4.06014	4.4867	4.02037	4.44777	4.49941	4.01448	4.12872	4.26636	4.39004	4.98849	4.83436	4.31627	4.46469	4.10561	4.51478	4.5721	4.46753	4.22451	4.33675	4.49499	4.12943	4.30155	4.19347	4.30753	4.36858	4.15386	4.2098
8143499	3.25767	3.45518	3.35835	3.83242	3.30882	3.38536	3.56422	3.25967	3.48079	3.44236	3.07392	3.50176	3.15969	3.55911	3.49968	3.48612	3.45033	4.1383	3.30926	3.52034	3.46223	3.37102	3.24992	3.63675	3.20081	3.3201	3.49979	3.43323	3.55183	3.26608	3.7121	4.10096	3.33507	3.90044	3.6741	3.75912	3.67692	3.31423	3.69328	3.50823	3.74804	3.55971	3.80242	3.39692	3.3876	3.11842	3.33869	3.11878	3.52397
8130608	3.15585	3.22097	3.62166	3.92761	3.09518	3.2973	3.48477	3.04514	3.74492	3.56338	3.20033	3.58617	3.38532	3.36212	3.53581	3.25872	3.30726	3.52148	3.44892	3.27181	3.66408	3.32338	3.4684	3.61481	3.23625	3.45184	3.36705	3.74559	3.50386	3.54646	2.97648	3.51458	3.82178	3.86085	3.879	3.76323	3.65779	3.50088	3.643	3.61161	3.68898	3.57205	4.38916	3.70918	3.39853	3.47701	3.5412	3.58798	3.20176
8148263	4.96301	4.37061	4.19954	4.72559	5.1469	4.15875	4.76267	4.30838	4.55697	4.54881	4.89311	4.26942	4.39171	4.56974	4.26519	3.93727	4.2638	4.85754	4.43421	4.26804	4.45321	4.70444	4.46653	4.06428	4.11388	4.10427	4.32529	4.5823	4.32226	4.48475	4.87303	3.76958	4.41974	4.61801	4.17007	4.38289	4.44838	3.95354	4.61681	4.3011	4.28328	4.66928	3.92248	4.55636	4.81534	4.80297	4.57558	4.21217	4.63984
8023218	3.44018	3.3934	3.37601	3.92653	4.43124	3.82997	3.09312	3.61346	3.87704	4.4322	3.14377	4.28686	3.74329	3.53655	3.69029	3.88887	3.93846	4.11164	3.31909	3.96993	3.59212	3.44552	4.12182	3.57282	3.49524	4.26912	3.68324	3.79077	3.59047	3.43226	3.80297	4.68114	4.49585	3.81719	3.67857	3.23632	3.4561	3.61558	3.69504	3.60485	3.69029	3.30923	3.12994	3.54811	3.08769	3.51218	3.47581	2.9727	3.68208
7920220	3.3072	3.86125	3.68374	3.78248	4.12722	3.84063	3.67323	3.60044	3.73182	3.50086	3.61414	3.59414	4.02977	3.61032	3.73642	3.69935	3.4565	4.08007	3.58672	3.73479	3.60308	3.58003	3.6696	3.54412	3.71598	3.51347	4.03166	3.67624	3.72097	3.50305	3.60869	3.84069	3.52479	4.31084	3.86148	4.06646	3.58576	3.79228	3.61351	3.47516	3.76213	3.48479	3.80012	3.55743	3.68862	3.79532	3.77376	3.51141	3.42822
7921431	3.34995	3.60672	3.5018	4.6287	4.80806	3.86718	4.16769	3.74304	3.62302	3.58764	3.99846	4.2557	3.90663	4.16647	3.97842	3.79087	4.00504	5.14748	3.93821	3.95847	3.71833	3.83156	3.89216	4.01741	4.11881	4.0919	3.89352	4.07426	4.28779	4.09342	4.12385	3.72857	3.68191	4.16011	3.9324	3.93279	3.91296	4.10276	4.44782	4.29577	3.51608	3.77845	4.23787	3.69893	3.75707	4.19933	4.49125	3.91242	3.71006
7995362	4.17025	4.59817	4.45129	4.43482	5.14818	4.4076	4.15511	4.40411	4.41492	4.10862	4.209	4.38724	4.27824	4.27342	4.36967	4.32409	4.59776	4.75788	4.20205	4.07853	4.14089	4.19177	4.13088	4.43548	4.412	4.46563	4.54814	4.10074	4.08907	4.42709	4.23663	4.51512	4.58381	4.43478	4.58074	4.36724	4.37405	4.37503	4.37825	4.50758	4.57871	4.34313	4.43245	4.56286	4.24345	4.54181	4.47195	4.32069	3.81889
7922754	4.4624	4.64593	4.47569	4.71223	4.87375	4.09729	4.59578	4.53462	4.81591	4.38717	4.63765	4.76088	4.67224	4.7383	4.59973	4.30934	4.17754	4.8053	4.64422	4.77954	4.38612	4.45117	4.65127	4.43446	4.53788	4.16563	4.53633	4.43914	4.43904	4.55465	4.48587	4.41934	4.23002	4.85113	4.54155	4.84672	4.78585	4.24494	4.4367	4.87489	4.82888	4.83217	4.4354	4.47376	4.82838	4.60407	4.42947	4.35735	4.34121
7938907	3.35063	4.14949	3.74886	4.25389	3.98184	3.69915	3.57927	3.79111	3.61546	3.63134	3.72254	3.55598	3.88989	3.70776	3.70217	3.92781	3.87255	4.47723	3.54159	3.42518	3.70287	3.53782	3.52636	4.11777	3.36347	3.96555	3.5101	3.66503	3.97912	3.87117	3.34069	4.34237	4.21552	3.95606	4.3768	3.80093	3.75357	3.72958	3.83052	3.75319	4.21029	3.84826	3.8053	3.7162	4.13694	3.30378	3.8069	3.41509	3.3853
7918606	4.11697	4.32673	4.37098	4.51118	4.99957	4.3212	4.15607	4.06274	4.25032	4.19185	4.25082	4.14588	4.08559	4.26212	4.47731	4.42285	4.41849	4.49464	4.19741	4.24828	4.12152	4.38672	4.09122	4.19407	4.13354	4.36073	4.51223	4.17558	4.1322	4.24493	4.24463	4.57468	4.39047	4.44665	4.67204	4.1905	4.36053	4.15616	4.12539	4.30444	4.31006	4.35812	4.22998	4.16027	4.18636	4.26379	3.99983	4.2299	4.2405
7964460	4.3758	4.59354	4.64134	5.14875	4.50309	4.64471	4.87299	3.99844	4.28865	4.3256	4.50161	4.54754	4.96269	4.47326	4.40674	4.41705	4.81877	4.86843	4.52954	4.59578	4.78356	4.71622	4.53257	4.72709	4.4759	4.71349	4.7161	4.97129	4.52176	4.77814	4.36729	4.63303	4.36748	4.56319	4.34721	4.55445	4.31555	4.45234	4.44738	4.46974	4.53395	4.69776	4.61538	5.03264	4.54053	4.71768	4.54142	4.21254	4.10727
8043632	3.9738	4.40236	4.39784	4.59784	4.4511	4.15151	4.07564	4.07168	4.1154	3.85526	4.16127	4.06607	4.12274	4.04529	4.21279	4.34349	3.90319	4.38486	3.99815	3.81546	4.19698	4.16321	3.9712	4.06361	4.19845	4.07424	4.31176	4.16993	3.9564	4.16296	3.9416	4.62805	4.67672	4.29776	4.50401	4.19865	4.38117	4.43973	3.81072	3.99936	4.32223	4.08835	4.21279	4.20156	4.08162	3.9301	4.19952	4.19133	4.25323
8051238	4.53807	4.5371	4.63624	4.96486	5.14261	4.35643	4.66158	4.4845	4.97778	4.76749	4.53336	4.75983	4.81891	4.64236	4.6705	4.78077	4.5913	4.88601	4.6154	4.66348	4.46327	4.58186	4.6893	4.547	4.82082	4.60169	4.63967	4.52816	4.6757	4.51769	4.65021	4.84393	5.13127	4.96426	4.86854	4.74729	4.91767	4.77925	4.5086	4.71914	4.69958	4.78804	4.74545	4.62836	4.76073	4.71815	4.47516	4.8676	4.5794
8002758	3.91738	4.044	4.12773	3.61042	4.93395	3.9544	4.46282	4.40117	4.22644	4.08626	4.71568	3.71712	4.0452	4.5889	3.9059	4.84598	4.15644	4.70147	4.68806	4.35463	4.93131	4.86383	3.93126	4.24459	4.36846	4.03844	4.23551	4.26441	4.16888	4.42324	4.7984	2.03863	3.79958	3.84836	3.55807	3.68348	3.88712	3.31846	3.87364	3.92097	3.6283	4.07155	3.52453	4.41307	4.05605	3.99919	4.32324	4.62906	4.22234
8059565	4.29918	4.81402	4.06159	4.72427	4.88884	4.17011	4.64895	4.68037	4.45308	4.5444	4.64385	3.95756	4.24942	4.28284	4.4117	4.26712	4.26132	4.96609	4.1609	4.40367	4.10614	4.36904	4.09302	4.6014	4.47479	4.51886	4.85403	4.3563	4.64386	4.27216	4.58939	4.81497	4.28428	4.2774	4.24301	4.49775	3.91109	4.24948	4.37524	4.47099	3.97256	4.67735	4.1642	4.10685	4.50127	4.30365	4.44425	4.01725	4.23424
8062971	4.22114	4.59624	4.35645	5.03598	4.89419	4.66532	4.28396	4.67332	4.56909	4.78432	4.40073	4.63186	4.30673	4.48748	4.45674	4.66934	4.77433	4.98642	4.37655	4.48765	4.47917	4.32063	4.74999	4.47242	4.59096	4.61066	4.71359	4.41176	4.65678	4.37535	4.36683	5.15015	4.92732	4.63816	4.63573	4.4711	4.6947	4.34028	4.43158	4.7631	4.65042	4.47075	4.80546	4.41114	4.49855	4.32214	4.51431	4.6762	4.70891
7940431	3.83672	3.99364	3.98533	4.16575	3.94596	3.85145	3.95543	4.23309	3.69066	4.19155	4.31629	4.00418	4.23959	3.86076	4.0279	3.98129	4.01564	4.01609	3.91835	4.07768	3.87786	3.7968	3.87833	4.12949	4.18119	4.14047	3.83966	4.16923	4.12836	3.89203	4.32488	4.45522	4.48547	4.23447	4.60184	4.2421	4.1081	4.14476	3.80474	4.35164	4.03539	3.96455	4.01462	4.05889	4.34274	3.84706	4.03324	3.7201	3.97731
7962579	4.80354	4.67241	4.68187	4.64433	5.0262	4.70387	4.55634	4.73784	4.74404	4.72759	4.82002	4.58439	4.63839	4.45099	4.48596	4.61794	4.91497	4.92631	4.34076	4.63332	4.82325	5.15079	4.58156	4.57752	4.74082	4.60452	4.58285	4.81327	4.72055	4.64981	4.67689	4.43752	4.77733	4.51177	4.53988	4.60361	4.39915	4.2104	4.59305	4.62781	4.45355	4.48939	4.4048	4.43922	4.44927	4.71475	4.41529	4.84343	4.50149
8117580	4.64258	4.2092	4.29221	4.25223	4.29351	4.32094	4.18123	4.06713	4.22737	4.16405	4.14578	4.49778	4.08431	4.02725	3.97479	4.1176	4.24621	4.40411	4.1205	3.91453	4.07804	4.2102	4.24458	4.21471	4.26544	4.14458	4.38781	4.00656	4.09475	4.24107	4.14741	4.54457	4.45721	3.53837	4.07559	4.39705	3.75428	4.2104	4.06157	4.03057	4.01832	4.75511	3.81166	4.11206	4.43697	4.06418	4.44838	4.38857	4.24743
8069146	3.85177	4.07703	3.7958	4.58226	4.3626	4.17984	4.14113	4.1806	4.02055	4.18826	4.21443	4.21443	4.61041	4.24738	4.1783	4.34286	4.1736	4.42254	3.86263	4.11074	4.11706	4.16719	4.05101	4.28884	4.16196	4.66739	3.96513	4.10999	4.15459	3.85897	4.0551	4.68314	4.42066	5.09566	5.00866	4.72631	4.73433	3.98989	4.40465	4.31065	5.03932	4.0771	4.46845	4.41142	4.44241	4.15162	4.17485	4.01659	4.22946
8102162	4.72443	4.02653	4.40167	4.64355	5.05567	4.68478	4.50375	4.59146	4.57579	4.29316	4.83811	4.08677	4.74101	4.5439	4.36609	4.19621	4.50864	5.15107	4.60106	4.25013	4.84976	4.66494	4.6277	4.3998	4.35879	4.16107	4.39395	4.25108	4.47536	4.85222	4.68152	4.00378	4.19102	4.06849	3.77386	4.23369	3.98693	4.77538	4.3503	4.3174	4.04931	4.46013	4.10073	4.33415	4.58047	4.4578	4.70202	4.73925	4.45037
8119390	4.2194	4.2821	4.03232	4.91567	4.90187	4.2751	4.08427	4.16021	3.93814	4.25472	4.04376	4.13937	4.37441	4.22994	4.09292	4.35047	4.09372	4.60088	3.98822	4.31626	4.24972	4.25214	4.16146	4.42998	4.03536	4.34213	4.0941	3.8655	4.00573	4.23475	4.18339	4.69333	4.29238	4.55108	4.55756	4.15197	4.04849	4.5382	4.19077	3.97614	4.65164	4.09929	4.29195	4.32582	3.94256	4.15122	4.01128	4.02148	4.26004
8004534	4.28385	4.72901	4.4356	5.07942	4.76056	4.53572	4.34207	4.36963	4.68988	4.38765	4.275	4.61587	4.43269	4.42885	4.61558	4.47951	4.58906	5.11727	4.15196	3.95848	4.40733	4.56987	4.16955	4.67198	4.54088	4.32582	4.37083	4.29823	4.58529	4.29627	4.28027	4.8725	4.86249	4.64754	4.6504	4.42399	4.34671	4.38977	4.44671	4.72638	4.74491	4.22832	4.66352	4.63434	4.24035	4.21669	4.54475	4.66829	4.78684
7932221	4.44037	4.57591	4.62796	4.83143	4.77891	4.96344	4.3876	4.6243	4.58203	4.91181	4.50542	4.7974	4.67787	4.64528	4.56153	4.75187	4.66655	5.03402	4.53185	4.51221	4.3668	4.68264	4.6248	4.8856	4.62742	4.53391	4.7397	4.74056	4.56942	4.66134	4.5533	4.70245	4.9042	4.9244	4.87907	4.58437	4.71735	4.62866	4.92621	4.74265	4.80185	4.81282	4.65568	4.58788	4.48868	4.70517	4.56206	4.50093	4.59014
8102468	4.0138	3.84022	4.11385	4.36617	4.65159	4.27345	3.9713	4.21645	4.78111	4.42132	4.1808	4.37472	4.42788	4.29034	4.38867	4.42761	4.26796	4.72022	4.1091	4.32717	4.42112	4.34194	3.90267	4.37917	4.2531	4.03399	4.02344	4.40578	4.25405	4.05934	3.88225	4.79197	4.52527	4.63118	4.85086	4.36545	4.64009	4.30803	4.61524	4.1168	4.88709	4.13192	4.36378	4.49101	4.1316	3.51164	4.03399	4.47981	4.47632
7917548	4.50368	4.32613	4.48452	4.86223	4.71191	4.59889	4.49017	4.85005	4.46794	4.80095	4.4911	4.73939	4.49384	4.2343	4.77476	4.36678	4.10181	5.00006	4.5186	4.35663	4.45955	4.53903	4.44843	4.43853	4.35818	4.41063	4.68266	4.53337	4.76192	4.74416	4.48942	4.36416	4.37449	4.40742	4.53073	4.91206	4.34393	4.3989	4.57519	4.68377	4.36596	4.54093	4.50234	4.96216	4.62681	4.89869	4.49997	4.54458	4.53265
8127446	4.30169	4.34065	4.51038	4.61885	5.15158	4.21296	4.42581	4.15389	4.11473	4.02727	4.20049	4.40963	4.46395	4.24377	4.16535	4.34626	4.22789	4.77024	4.55647	4.4319	4.26502	4.28391	4.28364	4.45237	4.25482	4.29538	4.2308	4.25029	4.32947	4.2778	4.04065	4.58826	4.45595	4.6193	4.75229	4.46977	4.45774	4.48327	4.37303	4.43318	4.50522	4.40987	4.48173	4.42774	4.46361	4.19742	4.46978	4.22403	4.25046
8060086	4.80755	4.47451	4.80508	4.52671	4.80314	4.48342	4.56575	4.42755	4.50275	5.15169	4.5664	4.42112	4.56738	4.69921	4.60454	4.94112	4.70226	5.07356	4.83342	4.55739	4.57066	4.26653	4.64296	4.2428	4.4783	4.59052	4.43087	4.42675	4.56057	4.40304	4.68757	4.76931	4.42835	4.36398	4.56004	4.41045	4.33869	4.20737	4.28258	4.71672	4.67299	4.67188	4.50037	4.56886	4.65779	3.92231	4.54949	4.28485	4.54236
8035863	4.61691	4.4867	4.34339	4.86982	4.3912	4.30358	4.17926	4.32545	4.61935	4.63366	4.55433	4.37963	4.37706	4.3175	4.30469	4.61118	4.37072	4.72914	4.53013	4.31382	4.38266	4.48557	4.5327	4.71378	4.42472	4.31066	4.47611	4.49687	4.45333	4.54195	4.37604	5.07531	4.89325	4.80617	5.05511	4.15045	4.5282	4.48667	4.74101	4.47506	5.15175	4.41723	4.53013	4.36901	4.45573	4.55856	4.53766	4.50921	4.61275
8078818	4.60335	4.22906	4.76664	4.23916	5.15192	4.55372	4.23565	4.74807	4.3536	4.49649	4.80651	4.2455	4.5446	4.66509	4.49184	4.27781	4.42646	4.76188	4.43175	4.79852	4.68566	4.67733	4.57512	4.41645	4.57019	4.49658	4.72183	4.81692	4.8756	4.66368	4.83078	3.60501	4.32984	4.15291	4.06534	4.43759	4.57537	4.30231	4.61293	4.40883	4.21012	4.4571	4.38053	5.00252	4.67744	4.65075	4.78055	4.83871	4.57909
7996569	3.56433	4.10653	4.66937	4.49661	4.75113	4.29619	3.78604	3.44369	4.01948	3.56878	3.10106	3.70533	4.17794	4.63265	4.31709	3.94711	3.94039	4.13464	3.96572	3.67135	3.31463	3.51013	3.81293	4.22799	3.5211	4.81137	4.57538	4.33737	3.2722	3.82568	3.50374	4.17296	4.44822	4.78065	4.13451	4.4416	4.15229	2.97965	3.4312	4.1124	4.8434	3.34507	4.43109	3.99435	4.39874	3.73339	3.51393	3.89395	4.85599
8086908	4.00147	4.27698	4.13411	4.6741	4.15345	4.40759	4.11256	4.05321	4.22837	4.06002	3.95033	4.22303	4.20151	4.10838	4.26572	4.32879	4.20681	4.4305	4.32959	4.21023	3.95239	4.05881	4.2684	4.42681	4.06975	4.58551	4.2611	4.13709	4.20946	4.04571	3.79266	4.69083	4.28559	4.83813	4.49276	4.4494	4.29233	4.42236	4.4603	4.51914	4.80093	4.1988	4.58201	4.29378	4.18416	4.12468	4.08842	4.08372	4.30666
8162777	4.06074	4.42862	3.9535	4.78374	4.70101	4.28047	4.10001	4.20197	4.37845	4.2367	3.88583	4.26306	4.12327	4.02954	4.22709	4.23114	4.11901	4.62567	4.00846	4.00591	3.79243	3.91991	4.01144	4.03515	4.17585	4.15805	3.62741	4.15677	4.11046	4.02293	3.63886	4.68894	4.37604	4.87419	4.5329	4.33486	4.23408	4.41804	4.34536	4.23551	4.31186	4.23729	4.19284	4.23011	4.24734	3.79276	4.19004	3.90503	4.1236
8169676	3.67107	4.06486	3.64032	4.19696	4.31822	3.98038	3.84886	3.83408	4.13726	4.00265	3.84273	4.15692	3.98663	3.78002	4.09269	4.19002	4.01164	4.29787	3.66359	3.95431	3.94432	3.80129	3.8636	4.36229	3.95694	4.01518	4.27562	3.91825	3.55563	4.10286	4.0457	4.36102	4.08318	3.70332	4.3815	3.91451	4.06913	4.17571	4.10406	3.96505	4.47377	3.69099	3.95531	3.97958	3.91953	4.19761	3.82964	4.10117	3.84397
8174750	3.67107	4.06486	3.64032	4.19696	4.31822	3.98038	3.84886	3.83408	4.13726	4.00265	3.84273	4.15692	3.98663	3.78002	4.09269	4.19002	4.01164	4.29787	3.66359	3.95431	3.94432	3.80129	3.8636	4.36229	3.95694	4.01518	4.27562	3.91825	3.55563	4.10286	4.0457	4.36102	4.08318	3.70332	4.3815	3.91451	4.06913	4.17571	4.10406	3.96505	4.47377	3.69099	3.95531	3.97958	3.91953	4.19761	3.82964	4.10117	3.84397
8058695	4.87372	4.52125	4.2591	4.96328	4.58871	4.38239	4.92062	4.51419	4.58426	4.64812	4.73309	4.12727	4.66609	4.62073	4.46948	4.30483	4.46033	4.51802	4.62428	4.36176	5.01846	4.97454	4.6374	4.0383	4.68608	4.50045	4.29204	4.49399	4.57423	4.31918	4.40047	4.20838	4.68512	4.255	3.7568	4.57686	4.55342	4.27891	4.64939	4.31264	4.45236	3.94175	4.53767	4.60209	4.5419	4.31041	4.49199	4.30469	4.74531
8027642	4.65474	4.76376	4.51179	4.97101	4.66166	4.51736	4.34061	4.71796	4.49882	4.81784	4.35789	4.5753	4.39551	4.54947	4.57504	4.60821	4.68918	4.88994	4.4711	4.31661	4.43051	4.71059	4.64779	4.70064	4.6595	4.44409	4.71185	4.40196	4.67748	4.7563	4.61661	4.76797	4.64142	4.73051	4.94065	4.54599	4.66098	4.5767	4.72691	4.78815	4.7964	4.63828	4.47218	4.59797	4.74842	4.47208	4.58701	4.63516	5.06098
7958158	4.83305	4.42202	4.39592	4.73794	4.63254	4.41008	4.41509	4.49137	4.41096	4.48106	4.92077	4.02844	4.50282	4.4387	4.30254	4.21424	4.37379	4.33106	4.5476	4.43924	5.15246	4.72529	4.40939	4.23415	4.52034	4.26117	4.88174	4.62126	4.46784	4.32282	4.54604	3.6035	4.32622	4.09702	3.97847	4.34293	4.33137	4.36992	4.2419	4.14493	4.30676	4.18224	4.13255	4.3047	4.4356	4.49019	4.66349	4.50015	4.46109
8152656	5.15357	4.69794	4.63226	4.74514	4.8407	4.32782	4.67018	4.54947	4.67898	4.59204	4.88125	4.49215	4.81876	4.81511	4.57946	4.50932	4.62273	4.68747	4.66932	4.67542	4.89468	4.74395	4.66891	4.237	4.65184	4.48329	4.74404	5.05195	4.95106	4.74165	4.71807	4.17329	4.7666	4.42177	4.58575	4.84775	4.81282	4.40824	4.59082	4.39276	4.63188	4.7294	4.39935	4.79184	4.70585	4.40098	4.57144	4.43071	4.88681
8131042	4.23298	4.42918	4.40478	4.55732	3.91899	4.55837	4.6273	4.64546	4.64131	4.42468	4.377	4.36438	4.51022	4.72058	4.50597	4.68405	4.68143	4.65188	4.45572	4.77504	4.92837	4.63774	4.46984	4.37993	4.53665	4.72449	4.21507	4.74361	4.40022	4.32041	4.5912	4.57435	4.72132	4.81042	4.63628	4.51737	5.15368	4.6868	4.39974	4.75431	4.4832	4.15529	4.8708	4.99041	4.22663	4.67082	4.20479	4.2009	4.63329
8041967	4.71879	4.31655	4.42376	4.4427	4.162	4.40965	4.4785	4.66943	4.36417	4.58358	4.70807	4.20775	4.43109	4.5785	4.34745	4.31572	4.20371	4.35964	4.59025	4.66259	4.84009	4.58923	4.485	4.42841	4.72223	4.35798	4.40806	4.36349	4.39963	4.54716	4.77382	4.03919	3.85912	3.89512	3.63619	4.22765	4.17093	4.64238	4.37339	4.05528	4.32923	4.11395	4.03757	4.59822	4.39606	4.4277	4.69353	4.51244	4.50061
8056217	4.40178	3.71357	4.00811	4.34734	4.74499	4.46641	3.92862	4.10067	4.13704	4.29564	3.90596	3.82194	4.03717	4.02753	4.70304	4.21583	4.16585	4.5355	4.73649	3.73981	4.15524	3.43828	4.01532	4.30291	3.81491	4.12116	5.15428	4.58745	4.32713	4.4095	4.25371	5.04482	4.35505	4.3748	4.08989	4.12962	4.16184	4.14408	4.40457	4.04667	4.22817	4.13529	4.2346	3.9387	4.40979	3.93534	4.23685	4.41273	4.14251
7982339	4.19166	4.565	4.33786	4.62384	4.78661	4.44118	4.1786	4.44783	4.59415	4.49735	4.38159	4.47007	4.48885	4.61713	4.5499	4.55168	4.23264	4.59693	4.56381	4.46453	4.18626	4.21806	4.37065	4.4249	3.93222	4.49353	4.10762	4.22372	4.5475	4.03178	4.28027	4.5974	4.52441	5.05693	4.96797	4.66392	4.72747	4.66462	4.51794	4.70939	4.78085	4.46453	4.65166	4.65659	4.50898	4.4593	4.57156	4.403	4.28047
7963471	3.23411	3.71395	3.3211	3.63112	3.54055	3.82282	4.63059	3.60323	4.28945	3.49517	4.05497	3.66083	3.93646	3.40927	3.75293	3.47217	3.56877	4.7619	3.68667	4.58722	3.77771	3.66134	3.71982	4.09783	4.0612	4.58053	3.83132	3.60273	4.07203	3.80189	3.95847	4.47755	3.96444	3.69871	3.91545	3.93542	4.49328	4.55297	4.13729	3.25409	3.21554	3.71405	3.58085	4.00191	4.37155	4.18433	3.35209	3.67744	3.49434
8174389	3.67309	4.38948	4.10122	4.46834	4.37363	4.07621	4.11146	4.01678	3.98969	4.12749	4.0431	4.16545	4.35545	4.17044	4.22845	4.2481	4.2848	4.55956	4.01485	4.14745	3.9912	4.00488	4.03249	4.05751	4.14581	4.30653	3.99231	4.00775	4.05593	3.97428	3.91439	4.44441	4.42262	4.66896	4.49867	4.16329	4.1418	3.98757	4.13922	4.16647	4.71723	4.0017	4.56949	4.16831	4.25526	3.93584	4.17245	3.9487	4.07713
7984001	4.14147	4.19159	4.33097	4.87584	4.83031	4.54311	4.19755	4.42879	4.12183	4.42161	4.4069	4.63788	4.68595	4.43156	4.55144	4.51612	4.48802	4.82517	4.37412	4.53139	4.3285	4.39034	4.34791	4.42211	4.22123	4.34078	4.66979	4.42679	4.33583	4.2081	4.34961	4.73576	4.57279	4.61318	4.7765	4.55266	4.47135	4.46996	4.38916	4.53986	5.15485	4.47623	4.65812	4.24254	4.38542	4.45587	4.47073	4.17841	4.44384
8118833	4.32917	4.79446	4.42186	4.73022	4.16098	4.15507	4.22177	4.42196	4.29689	4.16353	4.18625	4.16772	4.04958	4.32516	4.45102	4.74105	4.10632	4.79728	4.34906	4.34509	4.53579	4.38856	4.42857	4.52286	4.82628	4.2865	4.64093	4.57337	4.20545	4.42318	4.51994	4.69736	4.44826	4.44948	4.35311	4.30537	4.33492	4.63782	4.34554	4.49869	4.26197	4.03776	4.50411	4.50757	4.58989	4.83142	4.86445	4.1152	4.01108
7988852	4.11064	4.46474	4.27863	4.90823	4.58033	4.41786	4.10453	4.13272	4.53771	4.60705	4.18864	4.42071	4.38674	4.30603	4.37206	4.64536	4.25825	4.74775	4.16236	4.3007	4.19917	4.43761	4.25361	4.3084	4.22877	4.56241	4.0001	4.29181	4.19721	3.98207	4.17203	4.9865	4.75623	4.60765	4.50064	4.60869	4.67231	4.37736	4.43404	4.66176	4.47331	3.97233	4.30013	4.51629	4.4523	4.41982	4.16992	4.29952	4.44376
7994730	3.98726	4.03622	4.14765	4.79729	4.30995	4.42043	4.13389	4.15299	4.79334	4.44328	3.98423	4.65779	4.36097	4.4722	4.51084	4.76995	4.33464	5.15572	4.2909	4.28695	4.24065	4.18254	4.09805	4.37366	4.24673	4.23528	4.39019	4.34728	4.17257	4.17992	4.16094	4.92471	5.05756	5.07201	4.88774	4.2121	4.48877	4.36783	4.09959	4.51624	4.78477	4.47718	4.16249	4.40921	4.08109	4.09038	4.32379	4.308	4.0394
8007420	4.0514	3.94582	3.93628	5.15584	3.79252	4.24403	4.15819	3.94194	4.4128	3.7143	4.16131	4.52444	4.46349	4.20622	4.06499	4.23237	4.09512	4.45179	4.20016	4.17203	3.91294	4.12597	3.65157	4.89691	4.13518	4.35265	4.44649	3.8933	4.235	4.38576	3.95286	5.02743	4.31973	4.25017	4.66551	4.75659	4.46537	4.63221	4.1914	4.33495	4.42917	3.94932	4.58621	4.40372	4.36701	4.21483	4.30576	4.32821	4.56383
8169463	4.00907	4.37339	3.95827	4.55265	4.56654	4.11776	4.03719	4.33741	4.44901	4.40928	3.96467	4.18802	4.18792	4.21001	4.2421	4.22623	4.31839	4.72015	4.37582	4.16611	3.89539	4.30694	4.34286	4.51233	4.53395	4.50948	3.84836	4.12221	4.07855	4.21325	3.71926	4.70208	4.37202	4.33154	4.13954	4.3081	4.31605	3.93334	4.66467	4.52442	4.29662	4.44301	4.33495	4.0102	4.2415	4.07395	4.06303	4.20287	4.49091
8144498	3.71167	3.55868	4.25486	4.22652	4.95968	4.35185	4.30495	4.58884	4.06442	4.11969	3.99231	4.05324	4.38107	4.01358	3.87189	4.47907	4.15526	4.55059	4.18662	4.12858	3.9479	4.14407	3.8417	4.25239	4.1561	4.50823	3.61899	4.11057	4.36827	4.16497	3.72931	4.60795	3.89077	4.74335	4.75166	4.61254	4.08505	3.91541	3.92274	3.90853	4.20611	3.97537	4.20418	4.58244	4.55496	4.61311	4.50473	4.24595	4.00029
7918313	3.51387	3.72492	3.4489	3.88978	4.16107	3.78856	3.41888	3.57073	3.64022	3.83913	3.44227	3.44586	3.65209	3.49644	3.71069	3.78949	3.54439	4.13014	3.48312	3.71309	3.47219	3.51345	3.74048	3.95222	3.51055	3.63754	3.68892	3.63946	3.7398	3.40325	3.46017	4.43082	4.12026	4.24795	3.96868	3.89512	3.97564	3.79333	3.88653	3.82364	3.88712	3.43495	3.64557	3.52437	3.60006	3.4686	3.5525	3.52914	3.81264
7960201	4.09339	4.2085	4.41993	4.94392	4.74269	4.62808	4.19407	4.4049	4.28975	4.27565	4.08702	4.58909	4.55678	4.50079	4.21951	4.34942	4.49429	5.15621	4.30243	4.39466	4.23716	4.1197	4.33855	4.19707	4.05209	4.31763	4.45952	4.68363	4.15523	4.28086	4.11901	4.86882	4.74277	4.8525	4.67954	4.77111	4.23993	4.22534	4.62298	4.67292	4.21608	4.46132	4.7103	4.41942	4.41639	4.47113	4.33307	4.22562	4.12982
7975167	4.81546	4.59851	4.47591	4.38079	5.10187	4.32722	4.17413	4.62392	4.34531	4.23784	4.3818	4.35474	4.67526	4.69817	4.31248	4.4284	4.49687	4.99731	4.5161	4.41906	4.23977	4.80871	4.27487	4.26826	4.52853	4.19324	4.45363	4.49687	4.51731	4.59022	4.71689	4.01936	4.61982	4.49687	4.43482	4.41558	4.49687	4.59682	4.54947	4.36674	4.37755	3.85931	4.56248	4.67939	4.22103	4.64739	4.72667	4.48975	4.81453
7934885	4.44596	4.39389	4.50422	4.75554	5.15634	4.59293	4.29963	4.34506	4.65169	4.76838	4.30497	4.56391	4.49263	4.56439	4.69663	4.48303	4.5542	4.71093	4.2915	4.55027	4.5242	4.64176	4.61287	4.42691	4.69325	4.39838	4.51241	4.50004	4.51483	4.42974	4.51771	4.84242	4.54497	4.81589	4.62007	4.57021	4.51892	4.77208	4.25623	4.58005	4.76944	4.58916	4.6649	4.56764	4.38658	4.37634	4.50627	4.86969	4.43428
7921834	4.3103	4.67377	4.24635	5.11525	4.98878	4.32291	4.31544	4.27839	4.83447	4.24073	4.13921	4.48154	4.53876	4.16024	4.40849	4.37599	4.19603	5.15692	4.33398	4.11984	4.38229	4.59115	4.4827	4.54475	4.35563	4.19393	4.39797	4.26137	4.29961	4.4386	4.4383	4.61434	4.3234	4.65551	5.0071	4.91602	4.30506	4.31334	4.65507	4.51993	4.78739	4.38559	4.5909	4.63175	4.55483	4.28794	4.29679	4.14539	4.56606
7942315	4.13395	4.05532	4.28969	4.73974	5.15714	4.14895	4.49483	4.23194	3.84146	4.34083	4.28268	4.50154	4.22681	4.40372	3.94349	4.28969	4.24693	4.81716	3.96144	4.13888	4.21413	4.06031	4.30773	4.39561	4.30659	4.27207	4.22828	4.17137	4.44239	4.44178	4.30004	4.59057	4.41507	4.18448	4.53477	4.01772	4.40838	4.70713	4.49532	4.45646	4.59701	4.09772	4.5697	4.27125	4.29796	4.29641	4.36197	4.22629	4.12095
8085145	4.98652	4.80995	4.74787	4.97844	5.02829	4.66213	4.6994	4.82154	4.93816	4.61277	5.07152	4.47552	4.83844	4.82327	4.63157	4.68626	4.76079	5.09373	4.80701	4.70546	5.15749	4.93207	4.87462	4.96521	4.57535	4.84354	4.99264	4.95795	4.81954	4.86982	4.78845	4.37494	4.84209	4.69003	4.33003	4.6711	4.67256	4.91192	4.67455	4.62679	4.66352	4.58776	4.44827	4.75842	4.67062	4.89836	4.96093	4.8457	4.74609
7935054	4.55972	4.11147	4.17333	4.65609	4.92692	4.01946	4.38782	3.96636	4.25139	4.19592	4.42688	3.81138	4.60711	4.28588	3.67029	3.82339	4.21045	4.38227	4.2337	4.20405	4.32314	4.03203	4.01569	4.073	3.9544	3.81892	4.00537	4.1352	4.19766	4.16007	4.13337	3.6828	3.6711	3.3074	4.09682	4.34146	3.70826	4.40381	3.60358	3.72076	4.38725	4.4005	4.15071	4.04569	4.05713	4.07336	4.1351	4.13812	4.05733
8015846	4.39196	4.54105	4.27471	5.01838	4.90875	4.51665	4.43139	4.45479	4.50112	4.41874	4.14349	4.70443	4.78824	4.42852	4.50629	4.52793	4.64072	4.73315	4.34282	4.48231	4.33904	4.39333	4.45541	4.51278	4.47206	4.70109	4.60066	4.37317	4.42714	4.42392	4.19489	4.79202	4.7847	4.82718	4.69815	4.55213	4.42597	4.33429	4.42918	4.62041	4.57585	4.39563	4.60084	4.53108	4.91029	4.55269	4.45201	4.37427	4.50565
8157300	3.92764	4.40172	4.09088	4.59334	4.5121	4.32139	3.85994	4.46745	4.42984	4.29678	4.17034	4.34352	4.24967	4.29106	4.293	4.37135	4.44059	4.61292	4.27853	4.1591	4.01581	4.24168	4.32555	4.2067	4.2601	4.05443	4.17316	4.17058	4.2425	4.16677	3.79085	4.52162	4.30859	4.72872	4.75965	4.21447	4.32282	4.21756	4.53866	4.50554	4.58015	4.46156	4.42589	4.30736	4.0963	4.22074	4.2798	4.1726	4.35086
7956426	3.98864	4.19313	4.132	4.63983	5.13885	4.50561	4.04813	4.23966	4.20781	4.18312	4.09395	4.57198	4.2963	4.37454	4.15114	4.44603	4.42466	4.86604	4.22714	4.45081	4.35767	4.07283	4.48983	4.51608	4.29263	4.46637	4.14099	4.45742	4.33118	4.19536	3.93498	4.39548	4.6496	4.60272	4.80043	4.69475	4.59821	4.26644	4.61697	4.44616	5.0327	4.63713	4.52575	4.36751	4.60602	4.29848	4.36061	4.42136	4.56748
8143661	4.07708	4.51996	4.30598	4.70864	4.65695	4.16788	4.36462	4.60274	4.07293	4.28677	4.25434	4.34542	4.33422	4.47653	4.39085	4.20999	4.33808	4.65026	4.39771	4.17988	4.21144	4.53013	4.38057	4.24623	4.24733	4.24679	4.54166	4.22372	4.72461	4.39035	4.17331	5.10366	4.71627	4.10873	4.15072	4.79442	3.80852	3.89631	4.05441	4.63514	4.41411	5.07651	4.31275	4.39132	4.46498	3.80646	4.2222	4.17727	4.44928
8036284	4.19128	4.40652	4.54858	4.62667	4.47967	4.6473	4.23359	4.53254	4.55135	4.52881	4.28424	4.47867	4.58063	4.30495	4.52375	4.37453	4.44485	4.79881	4.2637	4.45276	4.22144	4.47973	4.46932	4.50381	4.31864	4.58445	4.39925	4.29806	4.43725	4.43219	4.48891	4.95417	4.74036	4.90968	4.67051	4.47738	4.65142	4.723	4.61966	4.71923	4.54147	4.56901	4.48803	4.44962	4.4115	4.45675	4.39996	4.56296	4.22629
8167887	4.71859	4.44703	4.38926	4.64736	5.15838	4.62238	4.40341	4.46203	4.64909	4.64234	4.68612	4.23834	4.45698	4.4401	4.41957	4.63073	4.4915	4.76467	4.24535	4.39634	4.6974	4.69029	4.56087	4.4401	4.41157	4.19996	4.25407	4.38065	4.23061	4.56784	4.5752	4.71296	4.79491	4.47139	4.42755	3.93752	4.2653	4.48486	4.63095	4.1703	4.30439	4.00214	4.20922	3.95287	4.56988	3.96368	4.40581	4.53699	4.5248
8098576	4.7896	4.8043	4.62865	4.85909	5.08006	4.66564	4.48663	4.63692	4.8349	4.97728	4.62792	4.6809	4.71678	4.85986	4.74873	4.90257	4.61957	5.06247	4.5739	4.54763	4.70654	4.61786	4.6494	4.77002	4.44311	4.46991	4.84734	4.74873	4.67478	4.89896	4.41454	5.07154	4.96129	4.83744	4.71322	4.50225	4.74243	4.88148	4.59174	4.93155	4.78662	4.78679	4.53909	4.8072	4.72012	4.41243	4.6681	4.8627	4.90798
7906015	4.51203	4.57509	4.40284	4.61447	5.0562	4.54047	4.29417	4.43783	4.4679	4.38166	4.28394	4.45122	4.46529	4.68358	4.57835	4.49903	4.28078	5.00968	4.38211	4.58232	4.42495	4.31436	4.48276	4.44952	4.53822	4.4589	4.28256	4.39044	4.49054	4.56014	4.40279	4.56224	4.55265	4.55087	4.65211	4.55582	4.74956	4.56865	4.78985	4.47215	4.61345	4.39701	4.53101	4.43823	4.48598	4.49259	4.82739	4.66743	4.47372
8167150	3.88967	3.64678	4.11385	3.94126	3.97566	3.71506	3.77236	3.85105	3.69897	3.90876	3.86767	4.07992	4.25073	3.74479	3.82625	3.88952	3.46487	4.135	3.91444	3.91327	3.85022	3.5403	4.16399	3.82764	4.29328	3.52978	4.09582	4.10927	3.82776	4.50416	3.60943	3.46503	4.30149	3.94911	4.73635	4.09729	4.04281	4.1725	3.92917	3.85507	4.72582	3.94911	4.23985	3.89116	3.26996	4.25945	3.85276	3.99642	3.64947
8036460	3.66912	4.04553	3.59161	4.46157	4.70583	3.96057	3.69836	4.00273	4.09862	3.98109	3.6867	4.16667	4.15481	3.9862	4.09197	4.10297	4.00155	4.45086	3.70199	3.83827	3.89105	4.02008	4.05887	4.06013	3.76274	4.15682	4.06649	3.80671	3.86923	3.96381	3.81638	4.51664	4.42873	4.32417	4.18935	4.09589	4.17669	4.08675	4.01605	3.9673	4.38428	4.13173	4.28146	4.10793	3.94911	3.82478	3.99777	3.93698	3.81437
8113059	4.78366	4.29936	4.57474	4.54197	5.15942	4.75136	4.44134	4.68362	4.44005	4.64719	4.52446	4.05639	4.34683	4.50254	4.37132	4.44406	4.61107	4.78585	4.5021	4.6477	4.57997	4.92526	4.69355	4.47053	4.52793	4.32868	4.46949	4.42052	4.56705	4.35946	4.33189	4.53635	4.34408	4.25599	4.18399	4.15125	4.38007	4.37427	4.48298	4.36813	4.53314	4.42517	3.97011	4.62141	4.72652	4.43058	4.779	4.62266	4.428
7948397	3.45946	3.8843	3.52634	3.67972	4.76199	3.57831	3.12135	4.06314	3.67912	4.16037	3.65683	3.21985	3.62226	3.19828	3.59991	3.34366	3.79339	3.83752	3.65576	3.04885	3.3034	3.86595	3.84659	3.81284	3.33161	3.40522	3.09852	3.47751	3.5968	2.8421	3.07842	3.82917	3.64389	4.28581	3.90903	3.93268	4.13145	3.58836	3.92329	3.61099	3.40461	3.00181	3.55548	3.2973	3.72992	3.75007	3.16191	3.31709	3.32808
7901613	4.33108	4.78937	4.44865	4.96355	5.05708	4.65221	4.45852	4.51805	4.60178	4.6381	4.10047	4.66861	4.57206	4.55359	4.72588	4.46934	4.28738	4.98791	4.40288	4.37979	4.78224	4.59594	4.73208	4.93821	4.65493	4.51797	4.80335	4.59314	4.25957	4.44966	4.37252	4.87489	4.89623	4.77406	5.05339	4.86722	4.71329	4.41468	4.6494	4.73997	4.69454	4.57379	4.40421	4.70969	4.39324	4.36645	4.58844	4.42905	4.07227
8021058	3.68909	3.64798	3.75676	3.83526	3.84384	3.64201	3.43742	3.75615	3.93258	3.47826	3.46439	4.10497	4.04054	3.76307	3.76641	3.67834	3.59991	4.45412	3.77964	3.93744	3.5615	3.28838	3.51145	4.02233	3.83711	3.99971	3.40912	3.5944	3.66704	3.50149	3.63106	3.87837	3.98611	4.37343	4.526	3.74695	3.7843	3.72358	3.91122	4.06868	4.23579	3.58445	3.81557	3.85521	3.23911	3.575	3.49082	3.55975	3.35496
8150844	5.16027	4.65033	4.74714	4.90483	4.80622	4.79072	4.88743	4.97199	4.639	4.79268	4.97744	4.57382	4.87467	4.75675	4.55411	4.80394	4.72778	4.88224	4.73131	4.6212	4.55929	4.80352	4.42133	4.68729	4.52948	4.76772	4.71166	4.77597	4.75371	4.75719	4.69871	4.36378	4.58132	4.62508	4.76317	4.81501	4.64476	4.6382	4.68981	4.51912	4.62159	4.57663	4.92844	4.68251	4.62535	4.62322	4.59593	4.46183	4.46067
8023080	3.87668	4.35648	4.2946	4.76322	4.87586	4.51161	4.64042	4.25161	4.01408	4.14139	4.32227	4.91393	4.36931	4.15709	4.34387	4.28106	4.26465	4.78258	4.3945	4.2999	3.78522	4.71652	4.36803	4.31049	4.55203	4.68189	4.37897	4.08343	4.38087	4.47212	4.28982	4.7471	4.51505	4.72364	4.65733	4.89978	4.23674	4.38884	4.12376	4.64165	4.42486	4.45275	4.44595	4.78971	4.36243	4.42039	4.34072	3.9336	4.17036
7962489	4.38345	4.88696	4.68778	4.27386	4.67706	4.43187	4.29675	4.24779	4.25497	4.41412	4.37888	4.37621	4.35975	4.57871	4.59597	4.39212	4.7742	4.48105	4.75668	4.55224	4.63914	4.59552	4.5799	4.45114	4.82294	4.14872	4.58691	4.36116	4.55524	4.58371	4.51563	4.44487	4.13728	4.19403	3.80538	4.59385	4.24323	4.67054	4.37015	4.32718	4.26605	4.86601	4.54282	4.33834	4.43825	4.72447	4.01993	4.70467	4.8257
7925741	4.10732	4.43516	4.22134	4.60406	4.52083	4.9212	4.34819	4.61871	4.43131	4.66028	4.02934	4.69402	4.35175	4.23205	4.403	4.34033	4.40396	4.56989	4.35957	4.3705	4.5606	4.04117	4.3122	4.82606	4.47031	4.3167	4.34751	4.33319	4.49303	4.34787	4.22315	4.76934	4.77218	4.87308	4.73488	4.6286	4.65648	4.72797	4.77703	4.31255	4.60963	4.50631	4.84685	4.40298	4.07697	4.21824	4.49631	4.42494	4.18414
7917080	4.86881	4.35454	4.82794	4.47849	5.16097	4.21961	4.47954	4.55517	4.55904	4.3305	4.33669	4.4107	4.60291	4.43562	4.63247	4.45674	4.62647	4.78773	4.41723	4.36107	4.40514	4.3091	4.79389	4.31924	4.53	4.20645	4.02499	4.3971	4.61019	4.46031	4.65981	4.36985	4.43154	4.2951	4.53098	4.66356	4.67358	4.44797	4.7597	4.35997	4.25199	4.2055	4.32997	4.43935	4.11527	4.86909	4.56565	4.49961	4.6392
8112666	5.00464	4.39186	4.84931	3.23469	4.72301	4.26686	5.09606	4.79052	4.13874	5.16106	5.04007	4.41105	5.02969	5.12557	4.73259	4.4897	5.0338	5.05256	4.84626	4.8739	4.86478	4.89797	4.87187	3.37751	4.74138	4.21911	3.86949	4.9453	4.44783	4.87017	4.89292	4.81481	4.09355	4.32223	4.29308	4.18674	4.12618	4.00412	3.91699	4.63717	4.66602	4.44095	4.31749	4.13989	4.61904	3.99189	4.28402	4.87834	4.96764
7898602	4.67878	4.31505	4.83544	4.76333	5.02	4.8932	4.7173	4.89202	4.68181	4.67824	4.69233	4.73814	4.64726	4.70049	4.86064	4.68099	4.80565	5.15248	4.75095	4.96269	4.80565	4.76764	4.89328	4.95056	4.82628	4.4415	4.91051	4.89801	4.72598	4.62219	4.80565	4.85101	4.85017	5.00832	4.68204	4.97771	4.75159	4.81814	4.59963	4.78493	4.77972	4.61845	4.76416	4.97773	4.60568	4.45364	4.61622	4.62168	4.9135
8106250	4.05542	4.12128	4.08002	4.21207	4.65408	4.43289	3.98757	3.88317	4.06686	4.64095	3.6246	3.73102	3.85891	3.31269	4.06997	3.90611	4.00026	4.49706	3.99669	3.57457	3.92262	3.87307	4.25618	4.24233	3.72388	3.64834	4.09155	3.77067	3.94333	4.1124	3.97882	5.16114	4.60559	4.19013	4.43704	3.88853	4.25016	4.29677	4.12524	4.06424	3.92643	4.16393	3.79537	3.45475	3.61591	3.43217	3.55603	4.24491	4.20558
8135069	4.19702	4.77019	4.44803	4.54235	4.79148	4.70293	4.0882	4.04357	4.56512	4.36114	3.98709	4.69541	4.33153	4.2571	4.36484	4.06498	4.23443	4.67992	4.27211	4.16315	4.16315	4.16683	4.35382	4.35356	4.55331	4.53928	4.19686	4.17657	4.29109	4.06793	4.18227	4.64506	4.78751	4.3521	4.37498	4.17168	4.6566	3.89058	4.32337	4.39447	4.39879	4.37585	4.29571	4.1746	4.74069	3.86977	4.08948	4.43618	4.33876
7966596	3.30353	3.44557	3.36251	4.04753	3.59497	3.36138	3.355	3.29818	3.38417	3.28226	3.22916	3.57631	3.47721	3.38808	3.37977	3.52561	3.42302	3.33326	3.54566	3.63903	3.23469	3.58877	3.28898	3.62066	3.33985	3.15094	3.38884	3.62779	3.45976	3.35481	3.108	3.49056	3.75141	3.81669	4.1291	3.61174	3.04899	3.46207	3.15329	3.89273	3.36208	3.54562	3.40295	3.58975	3.52568	3.52062	3.39344	3.42687	3.15383
7908169	5.07414	4.70033	4.64291	4.46395	4.43869	4.49604	4.8082	4.51764	4.57573	4.58307	5.1614	4.56958	4.64729	4.61439	4.3708	4.57994	4.67344	4.26551	4.7461	4.54026	4.87154	5.06801	4.68982	4.49018	4.52689	4.11844	4.59129	4.74363	4.47309	4.28096	4.93141	4.55972	4.41884	4.17476	4.23856	4.32995	4.55494	4.71767	4.54904	4.61966	4.4205	4.48427	4.50358	4.61459	4.26815	4.81077	4.86395	4.79312	4.72758
7960635	4.16128	4.00152	4.33205	4.81628	4.77284	4.62365	4.56745	4.17004	4.42846	4.36284	4.37459	4.72297	4.52206	4.14268	4.2282	4.30556	4.33299	5.1614	4.34102	4.34344	4.52433	4.22887	4.47479	4.10537	4.34157	4.33365	4.39187	4.17051	4.45647	4.35477	4.53748	4.86815	4.61922	4.37777	4.76222	4.21149	4.01315	4.35718	4.28727	4.408	4.57946	4.20038	4.59048	4.35955	4.50311	4.37057	4.40779	4.4679	4.50606
8173340	4.83273	4.65311	4.91377	4.83112	4.70625	4.68047	4.71892	4.70787	4.72046	4.95381	4.9093	4.72926	4.84139	4.91617	4.78578	4.90879	4.72228	4.78578	4.80904	4.75339	4.82516	5.02285	4.91274	4.64447	4.8512	4.719	4.90289	4.90046	4.84892	5.02583	5.16224	4.90545	4.7556	4.65389	4.65166	4.36085	4.56199	4.52335	4.6387	4.42958	4.77711	4.79195	4.79745	4.69902	4.68157	4.51046	4.5241	5.10379	4.97358
8127841	4.6678	3.95837	3.98456	4.09934	5.1624	4.12909	4.59451	4.33697	4.15501	3.92456	4.62157	3.85462	4.54316	4.37212	4.27692	3.99876	4.06908	4.88262	4.10477	4.42884	4.49795	4.53562	4.28863	3.8285	4.41534	3.86961	4.12696	4.23756	4.2465	4.18262	4.37811	3.15841	3.36645	3.81585	3.63207	4.08551	3.8947	3.87063	3.7531	3.83843	3.81949	3.86918	3.95094	3.96106	4.42798	4.46877	4.20575	4.3956	4.08617
7899407	3.76736	4.19617	4.02516	4.15706	4.65782	4.36559	4.00584	3.9683	4.40592	4.5389	4.20946	4.53782	4.29814	4.32598	4.46784	4.37082	4.27609	4.57658	4.2316	4.27181	4.07107	4.12369	4.32703	4.45675	4.18664	4.58813	4.37336	4.21949	4.31891	4.31631	4.16917	4.58719	4.34577	4.82736	4.36216	4.37642	4.38491	4.25013	4.11323	4.51206	4.50817	4.49887	4.37742	4.38316	4.0616	4.12722	4.20995	4.07148	4.35838
7995681	3.96147	4.0883	3.60646	4.0236	4.15494	4.38149	4.12218	3.69604	4.25426	4.41066	3.95534	4.16031	4.14074	3.94019	4.05016	4.30012	3.90705	4.23272	3.76596	3.88521	3.81177	4.0358	3.91013	4.11513	3.94618	4.17641	3.95597	3.98868	3.90355	3.85751	3.79293	4.65293	4.42554	4.40445	4.45339	4.10451	4.2624	3.89154	3.99829	3.96104	4.21646	4.01605	3.93773	3.94293	4.30859	3.94353	4.13212	3.95415	4.06559
8086517	3.84799	4.05287	4.01366	4.2039	4.51306	4.11268	3.98354	4.05825	3.94892	4.15042	3.70946	4.07243	4.3138	4.03169	4.12758	4.0618	3.95455	4.51327	3.65616	4.29021	3.90985	4.35727	3.98255	4.07306	3.86536	3.90487	4.33114	4.04801	4.03124	4.1014	4.02267	4.71799	4.22121	4.73649	4.39839	4.39174	3.95474	4.04408	3.96772	4.13788	4.28964	4.20851	4.09077	4.0909	4.32055	3.94132	3.98385	3.93294	4.13207
7958051	3.68313	3.93625	3.92679	4.3819	4.55934	4.07235	3.81564	3.61928	4.34383	3.88557	3.92077	4.19171	4.12989	4.00859	3.92971	4.32222	4.25987	4.31615	4.09771	4.01418	4.005	3.75082	3.88123	4.369	3.95895	4.34038	3.95928	3.84145	4.0678	4.17486	4.07377	4.32369	4.44301	4.24979	4.53753	3.79959	4.53049	4.57352	4.18732	4.03875	4.37581	4.08594	3.74334	4.24242	3.78502	3.63386	3.71566	3.96488	3.97732
7905862	3.90689	4.5855	4.24821	4.68266	4.60936	4.07697	4.12824	4.26999	4.40544	4.38623	3.92661	4.27877	4.48856	4.12675	4.47729	4.29235	4.10236	4.82148	4.31163	4.32538	4.15317	4.06834	4.14714	4.4867	4.23631	4.15842	4.20219	4.31497	4.27738	4.25241	3.98437	4.81168	4.2618	4.86238	4.76116	4.31371	4.30709	4.38279	4.13428	4.37816	4.86362	4.19234	4.37244	4.25821	4.36606	4.02605	4.13515	4.23476	4.30945
7946211	4.94267	4.8932	4.8469	4.82725	3.42939	4.76207	5.04538	4.99064	4.81008	4.79769	5.01557	4.376	4.88501	4.87066	4.84672	4.45654	4.8986	4.30432	4.71946	4.92341	4.5369	4.95829	4.7051	4.58158	4.88405	4.67794	4.74034	4.88547	4.93308	4.75388	5.12727	4.3896	4.58561	4.60995	4.25713	4.54299	4.44176	4.9283	4.8306	4.887	4.71246	4.61477	4.54653	4.88718	4.96096	5.04153	4.80699	5.16268	4.85157
7902687	3.82695	3.97133	4.2462	4.25226	4.44603	4.1288	3.52147	3.98242	4.10942	4.1106	3.81997	3.80601	4.11844	4.03302	4.05553	4.2031	3.96307	4.60409	3.95622	3.8404	3.82635	3.82695	4.03051	4.18652	4.0476	4.08165	4.12458	3.82915	3.67837	3.98413	4.1055	4.74525	4.32001	4.50358	4.26768	4.33171	4.15655	4.02198	4.10605	4.31216	4.53223	3.92637	4.10965	3.66511	4.09335	3.99228	3.98136	4.14704	4.06244
8127989	5.16281	4.08715	4.38516	4.15413	3.99033	4.08263	4.44234	4.21004	3.44322	4.14307	4.90402	4.00271	4.40963	4.71611	3.78083	3.37116	4.61559	3.78037	4.6997	4.69539	4.95779	4.68236	4.34462	3.74373	4.73275	3.97698	4.22723	4.56751	4.35159	4.51313	4.37338	3.38943	3.48624	3.89797	3.17599	3.48472	4.42066	3.94078	4.39126	3.89499	3.73943	4.033	3.82394	4.1646	3.93554	4.42879	4.39088	5.0156	4.69606
8010967	4.23291	4.58992	4.28074	4.64776	4.87862	4.53139	4.38576	4.42161	4.34548	4.62811	4.085	4.58541	4.3838	4.48473	4.45345	4.54752	4.48302	4.88916	4.36553	4.49569	4.29519	4.38482	4.31018	4.63675	4.45117	4.61879	4.35896	4.46269	4.39694	4.51437	4.16888	5.16304	4.55897	4.79134	4.90313	4.1231	4.50258	4.24578	4.64529	4.67727	4.551	4.67233	4.58747	4.24011	4.51345	4.14857	4.14232	4.33986	4.3988
8174193	3.57558	3.93642	4.37271	4.0282	3.81746	3.86061	3.65969	3.92787	3.96687	4.06954	3.27852	4.14822	4.04687	4.05071	4.08693	3.79365	4.02366	3.13346	4.21716	3.69975	3.53578	4.26599	3.8999	3.45613	3.84527	4.06538	5.05307	3.86775	4.19847	4.33042	4.56939	3.69897	4.04707	3.83097	4.03016	3.19669	3.73224	3.23935	3.49937	4.26131	3.92843	3.46819	4.4112	3.93928	3.65423	3.70561	3.84073	4.48918	4.12283
8135967	4.27203	4.55121	4.42298	4.49088	5.16317	4.36058	4.42022	4.49552	4.61985	4.53477	4.68963	4.58643	4.58351	4.75772	4.40968	4.61133	4.42501	5.02374	4.39495	4.67659	4.68506	4.38119	4.67555	4.63996	4.4373	4.78728	4.78329	4.37798	4.36012	4.66127	4.49464	4.16751	4.30161	4.50875	4.94163	4.34835	4.72734	5.05273	4.95272	4.1865	4.7834	4.5593	4.15226	4.53623	4.47864	4.55054	4.54875	4.42663	4.62251
8026900	3.707	3.92725	3.7115	4.2869	4.63766	4.01141	3.80913	3.75032	3.86634	4.07724	3.66546	3.87794	4.10354	3.97797	4.0583	4.18903	3.88668	4.23637	3.94843	3.86695	3.58173	3.95931	3.71253	4.38237	3.77226	4.08983	4.10501	3.95126	3.84079	4.01262	3.8859	4.38344	4.33197	4.38593	4.59834	4.1334	4.0373	3.78485	3.82114	4.06909	4.35773	3.75715	4.0057	4.01734	3.76685	3.98821	3.9362	3.964	3.89126
7922656	5.00303	4.38956	4.43526	4.28665	5.16382	4.31955	4.51103	4.68505	4.27554	4.13451	4.69313	3.94445	4.53716	4.66436	4.15624	4.33207	4.3862	4.31516	4.435	4.61139	4.50521	4.57424	4.21149	4.36165	4.55857	4.35932	4.50135	4.49777	4.45142	4.44968	4.68176	3.90634	3.79498	3.7952	3.99471	4.08755	4.58177	4.70654	4.66863	4.09322	4.34493	4.34681	3.97968	4.18671	4.58088	4.63815	4.57579	4.43877	4.71317
7933204	4.56393	4.2063	4.3515	4.6405	4.5807	4.24486	4.43173	4.53713	4.29922	4.64124	4.10577	4.61589	4.59118	4.39155	4.33335	4.23081	4.48859	4.79787	4.35647	4.42651	4.13873	4.38736	4.56379	4.63487	4.20846	4.77487	4.17377	4.46668	4.42562	4.26913	4.07301	4.91192	4.832	4.77994	4.80746	4.57226	4.9096	4.8088	4.22632	4.53062	4.38936	4.55364	4.52039	4.52497	4.02939	4.38936	4.54578	4.34815	4.38865
8133233	4.09046	3.82328	4.13717	4.54038	4.45804	4.14104	3.90265	3.84646	4.27725	4.14993	3.85139	4.10394	4.29652	4.40827	4.3419	4.34566	3.98995	4.72917	4.21885	4.61567	4.45229	3.70464	4.01886	4.37391	4.50111	4.32465	4.23885	4.13624	4.28648	4.11216	4.03084	5.16439	4.04334	4.033	4.24702	4.41245	4.23325	4.6564	4.19347	3.96781	4.42262	4.15956	4.42934	4.09217	4.49489	4.22941	4.09999	4.41056	4.94371
8176923	3.57907	3.83205	3.78248	3.98414	4.37835	3.8226	3.85717	4.01984	4.13991	4.06134	3.79093	3.85273	4.00666	3.8937	3.844	3.61072	3.75532	3.9118	3.47797	3.87858	3.7785	3.70231	3.92386	3.79229	3.54646	3.99643	3.88741	3.85717	3.69801	3.73532	3.53797	4.25318	4.17545	4.18373	4.04407	3.98502	3.97668	3.65634	3.38988	3.74144	4.10195	3.64533	4.04379	4.05915	3.75559	3.87096	3.88762	3.85083	3.70947
8177410	3.57907	3.83205	3.78248	3.98414	4.37835	3.8226	3.85717	4.01984	4.13991	4.06134	3.79093	3.85273	4.00666	3.8937	3.844	3.61072	3.75532	3.9118	3.47797	3.87858	3.7785	3.70231	3.92386	3.79229	3.54646	3.99643	3.88741	3.85717	3.69801	3.73532	3.53797	4.25318	4.17545	4.18373	4.04407	3.98502	3.97668	3.65634	3.38988	3.74144	4.10195	3.64533	4.04379	4.05915	3.75559	3.87096	3.88762	3.85083	3.70947
8070482	4.0565	3.92934	4.26747	4.45887	4.35915	4.04915	3.93031	4.07281	4.36227	4.18401	3.91586	4.11291	4.3719	4.1698	4.16619	4.23023	4.20918	4.66954	3.93329	4.14371	4.00144	4.17818	4.21559	4.27504	3.93077	4.41274	3.72201	4.20676	4.31914	4.15508	3.91054	4.7333	4.60267	4.58877	4.62962	4.30706	4.33729	4.13313	4.16605	4.25543	4.6554	4.22419	4.39405	4.24473	4.29538	3.92651	4.09324	3.88327	4.2432
8159350	3.84933	4.14267	4.18948	4.67807	4.16536	4.03441	3.90685	4.21246	4.6052	3.88864	3.87701	4.36463	4.12882	4.08489	4.2932	4.35346	4.1241	4.06005	4.17674	4.30975	4.23842	4.40794	4.52736	4.199	4.24356	4.04055	4.15306	4.13297	4.27902	4.2919	4.49026	4.65877	4.23776	5.11254	4.79732	4.27587	4.47094	4.3371	4.42418	4.55037	4.84166	4.19004	4.24131	4.55262	3.99507	4.54054	4.09139	4.02315	4.44035
8052735	4.15403	4.34881	4.32205	4.75222	4.27886	4.45799	4.33952	4.23369	4.06177	4.40251	4.32899	4.31263	4.61367	4.14255	4.47434	4.36578	4.39891	4.52639	4.17435	4.3013	4.23301	4.09401	4.48304	4.3129	4.35896	4.3044	4.36734	4.31423	4.34922	4.2304	4.15385	4.72024	4.3988	4.8057	4.53396	4.61857	4.36765	4.74527	4.6524	4.39603	4.88053	4.40963	4.41875	4.44975	4.42873	4.39837	4.44679	4.19138	4.55056
7999886	3.81943	3.83956	4.0354	4.65524	5.16576	4.23804	3.77548	4.15512	4.24298	3.80657	3.68551	4.08197	4.06597	4.1867	4.11974	4.26254	4.19783	4.19512	4.17755	4.31953	4.24496	4.21251	4.12956	3.83204	3.70227	4.34623	4.08825	4.06474	4.10638	3.79981	3.7259	4.83914	4.2065	4.79031	3.98805	4.18588	4.21036	3.74889	3.98914	4.30467	4.49272	4.05133	3.98187	4.34113	4.07274	3.67536	4.07054	3.90152	3.95424
8143635	3.69598	3.69598	3.26102	4.21742	3.71346	3.66871	3.61077	3.40422	3.5321	3.9244	3.40812	3.64982	3.64498	3.65676	3.81192	3.59147	3.84966	4.22547	3.54824	3.50895	3.4365	3.46903	3.80135	3.57523	3.46077	3.54347	3.72041	3.56708	3.62182	3.85881	3.70282	4.23929	3.85687	3.64405	3.97751	3.35454	3.63613	3.33965	3.99915	3.52788	3.95457	3.99298	3.82149	3.76994	3.80716	3.67064	3.67876	3.55424	3.82757
8088768	3.78995	4.11487	4.30517	4.75128	4.92748	3.93991	4.13367	4.21673	3.94467	4.05816	4.35202	4.49919	4.47547	4.3996	4.2194	4.18495	4.36917	5.16614	4.29369	4.08351	4.27577	4.35958	4.51445	4.52568	4.25258	4.28405	4.36273	4.07231	4.43443	4.23957	4.05831	4.28628	4.38207	4.5844	4.31856	4.49491	4.60962	4.25633	4.27642	4.49608	4.26586	4.34585	4.3702	4.40305	4.31408	4.63675	4.54333	4.21472	4.21791
8059687	3.41757	3.68549	3.7918	4.36274	5.10914	4.30312	3.75977	4.18653	4.35401	3.49895	3.69998	3.97841	4.73313	4.02139	3.56936	3.45631	4.34502	4.86408	3.73576	4.40442	3.9527	3.80357	3.8251	4.16164	4.38592	4.27267	4.4726	3.71652	4.3448	4.05003	3.22729	4.00647	4.14731	3.72617	4.08226	4.49639	3.97084	3.76053	3.66573	4.77183	4.61201	4.14913	4.00091	3.79222	3.98311	4.36237	3.81213	3.87555	3.82482
7981958	4.00008	2.89634	3.45362	3.04443	3.6857	3.50788	3.08139	3.11959	3.2633	4.21499	3.60002	2.937	2.82316	3.28502	2.73095	3.34872	3.34899	3.65137	3.8135	2.87054	3.88335	4.73506	4.34629	4.13084	3.22718	3.06467	3.35566	3.08064	3.6028	3.78011	4.16335	4.55708	4.17681	2.20022	2.37122	2.31347	3.46393	3.96486	2.63695	3.77603	3.39985	2.5658	2.46669	2.76098	3.16776	2.78964	3.12692	4.29154	3.88408
7981962	4.00008	2.89634	3.45362	3.04443	3.6857	3.50788	3.08139	3.11959	3.2633	4.21499	3.60002	2.937	2.82316	3.28502	2.73095	3.34872	3.34899	3.65137	3.8135	2.87054	3.88335	4.73506	4.34629	4.13084	3.22718	3.06467	3.35566	3.08064	3.6028	3.78011	4.16335	4.55708	4.17681	2.20022	2.37122	2.31347	3.46393	3.96486	2.63695	3.77603	3.39985	2.5658	2.46669	2.76098	3.16776	2.78964	3.12692	4.29154	3.88408
8163505	4.69679	4.76099	4.68835	4.94185	4.69712	4.71422	4.68348	4.69962	4.83677	4.63941	4.6048	4.61263	4.55057	4.65608	4.82842	5.04127	4.67045	4.52027	4.71902	4.46967	4.80783	4.88204	4.63173	4.44376	4.72749	4.68905	4.59485	4.72214	4.65267	4.70509	5.1525	4.62755	4.74618	4.88482	4.74961	4.66517	4.76959	4.56724	4.79359	4.59068	4.58372	4.65959	4.62694	4.46701	4.39802	4.37915	4.66893	4.69744	4.38002
7977438	3.98314	3.79213	4.27843	4.61682	5.16659	3.85124	4.17127	4.12117	4.28114	4.09003	4.16307	4.2355	4.45576	3.94775	4.43479	4.23902	3.9228	4.20566	4.21459	4.21586	4.14263	3.74125	4.2162	4.47965	4.04333	4.32587	4.05601	4.01019	4.12571	4.22252	3.93112	4.10341	4.18122	4.66216	4.51224	4.35971	4.63794	4.51795	4.39989	4.26214	4.66688	4.28097	4.67812	4.75263	4.13357	4.34813	4.25862	3.89372	4.13932
8025132	5.16672	5.05512	4.55058	4.88425	4.95882	4.51218	4.93669	4.2105	4.6519	4.35331	4.74902	4.25161	4.76346	4.7196	4.56838	4.49999	4.61059	5.05007	4.43604	4.60817	5.03905	5.06808	4.84075	4.81362	4.53794	4.41362	4.27651	4.58355	4.60547	4.53523	4.81522	3.95404	4.40347	3.95626	4.00661	4.38337	4.55749	4.69958	4.70663	4.19801	4.28161	4.29824	3.9692	4.49205	4.48947	4.61098	4.33588	4.66385	4.38502
8011193	4.20556	4.80378	4.41529	4.85677	5.16673	4.45357	4.50387	4.25784	4.65158	4.40757	4.45976	4.20384	4.56205	4.50727	4.30965	4.37111	4.10857	4.74138	4.21392	4.56462	4.40672	4.07898	4.45687	4.34114	4.34465	4.32983	4.43896	4.50435	4.36351	4.28643	4.55433	4.33316	4.03164	4.77607	4.57601	4.49674	4.2675	4.4768	4.26589	4.61941	4.59509	4.33327	4.54472	4.44554	4.35769	4.31836	4.62882	4.01611	4.08959
7981538	4.3447	4.43364	4.59656	4.85698	4.68155	4.43639	4.35861	4.31418	4.61092	4.42304	4.1529	4.78884	4.49669	4.48257	4.58698	4.57974	4.50308	4.79659	4.60177	4.48765	4.22712	4.32881	4.40504	4.68665	4.62982	4.7724	4.41987	4.4259	4.49107	4.65987	4.33257	5.15041	4.84741	4.75435	5.02762	4.55496	4.51453	4.5175	4.55466	4.68241	5.00967	4.79412	4.77257	4.67126	4.49746	4.57973	4.55952	4.66207	4.49682
8026388	3.53605	3.81081	4.00541	4.56885	5.02929	3.77069	4.18187	3.68266	3.79954	3.87987	4.03138	3.90464	3.55934	3.75485	3.46652	4.19815	3.81871	4.56107	3.78695	3.99182	3.65807	3.39291	3.56775	4.05393	3.65785	3.84413	4.02157	3.89739	3.99334	3.85707	3.86931	4.20644	4.28482	4.13098	4.199	4.41515	4.29733	3.53968	3.99458	3.79386	4.36679	4.16838	4.11306	4.08914	3.74167	4.00013	4.04836	3.86885	3.92246
8085504	3.76808	3.86874	3.99898	4.72709	5.01923	4.185	4.0025	4.01153	4.35825	4.41035	3.8192	4.20942	4.23836	4.16455	4.20699	4.37164	4.03328	4.79455	4.02027	4.00725	4.01288	4.06032	3.92866	4.50274	3.99246	4.45988	4.2465	4.10151	3.77853	3.91052	4.04628	4.63057	4.80993	4.78991	4.60971	4.13755	4.67864	4.17159	4.1677	4.35576	4.62708	4.20011	4.17226	4.20111	4.13872	3.97097	4.27127	4.18429	4.18435
8081612	5.14675	4.5145	4.22656	4.54129	3.67805	4.31675	4.46043	4.69169	4.73083	4.66425	5.16704	4.0042	4.65746	4.58981	4.25736	4.09895	4.43559	3.83764	4.62916	4.24486	4.77321	4.80621	4.32665	4.3529	4.29235	4.26824	4.35357	4.63104	4.64569	4.18227	4.67893	3.81683	4.47583	4.11362	3.44823	4.39943	4.12236	4.28767	4.30552	4.53392	4.02727	4.25479	4.24673	4.51079	4.05469	4.3442	4.2543	4.44491	4.39815
7958275	4.93697	4.80211	5.03622	4.86176	5.03328	4.72854	4.79849	4.88739	4.81251	4.44181	5.16708	4.75396	4.88007	4.91967	4.9995	4.8988	4.70514	4.77401	4.82723	4.83872	4.81912	5.04942	4.99006	4.88482	4.9496	4.71386	4.73143	4.89852	4.79662	4.8611	4.85378	4.0804	4.42531	4.80997	4.42071	4.51737	4.97815	4.67048	4.77895	4.87366	4.51657	4.59897	4.38495	4.91083	5.06881	4.81514	4.8254	4.70281	4.62448
7973427	4.68859	4.70806	4.34339	4.95073	5.01256	4.84869	4.56841	4.72962	4.73468	4.73339	4.47208	4.22021	4.39456	4.33104	4.37282	4.76425	4.33815	5.09762	4.71344	4.73087	4.35061	4.3611	4.82884	4.63809	4.91181	4.79657	4.96324	4.45123	4.61333	4.53931	4.82527	4.64047	4.83055	4.33167	4.5538	4.81292	4.74965	4.42102	4.48276	4.49709	4.68633	4.58383	4.03739	4.53116	4.35098	4.48662	4.95535	4.01057	4.25765
7915485	4.94766	4.6174	4.75928	4.64167	5.02619	4.55756	4.52189	4.57175	4.37022	4.58962	5.16767	4.33384	4.42132	4.80955	4.80049	4.82671	4.61935	4.88712	4.67819	4.72682	4.7646	4.714	4.75783	4.92405	4.63213	4.61289	4.98427	4.533	4.6949	4.48576	5.1474	4.54484	4.8502	4.15529	4.07156	3.99436	4.30187	4.12519	4.45073	4.07192	4.55122	4.23709	4.47964	4.52902	4.70317	4.37807	4.68999	4.32672	4.25587
8161026	4.32829	4.22619	4.42144	4.85416	4.82716	4.69459	4.25777	4.5636	4.57757	4.72841	4.32125	4.60299	4.41647	4.42957	4.58722	4.65756	4.49567	5.00428	4.29951	4.52722	4.43565	4.38459	4.342	4.68454	4.5152	4.5685	4.46117	4.50658	4.35856	4.49137	4.18777	5.15343	4.77474	4.89315	4.87481	4.57251	4.55225	4.6411	4.69737	4.51344	4.81515	4.43815	4.58289	4.49012	4.40338	4.3681	4.37339	4.48476	4.43182
7914667	3.63466	3.86926	3.86887	4.19144	4.62917	4.01398	3.85186	3.90674	4.00878	3.97228	3.77852	3.92966	4.17866	3.97771	4.02149	4.0952	3.86701	4.53264	3.75025	3.9182	3.87853	3.84355	3.98843	3.96385	4.02399	4.0553	3.81185	3.78417	3.90414	4.00374	3.78925	4.37423	4.15588	4.30991	4.32707	4.19529	4.20708	4.14051	3.9828	3.9841	4.46488	3.87047	4.08394	3.95934	3.94623	3.83397	3.83829	3.92502	3.94823
7902203	3.55541	3.97337	3.7623	4.29297	5.06933	3.7154	3.92081	4.00677	4.01671	4.39715	3.94685	3.76402	3.73792	3.59325	3.95847	3.64282	3.78846	4.61581	3.16438	3.7623	3.92869	4.24036	3.94738	4.10953	3.50267	3.66356	3.83322	3.703	3.98286	3.60465	3.36358	4.06143	4.1002	3.6521	3.42884	3.07428	3.60327	3.40832	3.53516	3.46848	3.53292	3.35529	3.69789	3.24857	3.7623	3.10437	3.56947	3.88802	3.61249
8008982	4.0126	4.33786	4.38856	4.538	4.50852	4.62955	4.36332	4.27244	4.27868	4.35978	4.12557	4.42214	4.62814	4.04256	4.59962	4.24652	4.34258	4.29238	4.29437	4.33405	4.22709	4.31645	4.42019	4.42915	4.44873	4.44431	4.42984	4.26158	4.23023	4.38004	3.91503	4.6473	4.71302	4.548	4.84319	4.1419	4.4322	4.36036	4.59879	4.79582	4.54862	4.48798	4.45197	4.30832	4.35383	4.43864	4.40761	4.30232	4.21687
8171493	4.73286	4.42	4.71171	4.80392	4.83667	4.35711	4.84155	4.68245	4.94878	4.57165	4.31245	4.61121	4.78037	4.82869	4.61845	4.43273	4.78954	5.05379	4.68141	4.81596	4.7616	4.84245	4.54057	4.63948	4.87997	4.73793	4.50225	4.6997	4.67585	4.45512	4.6784	4.34839	4.85917	4.84492	4.56073	4.60762	5.0158	4.80439	4.84537	4.66363	4.7933	4.62861	4.66188	4.42089	4.65707	4.42576	4.69832	5.05356	4.58057
7978056	3.6216	3.84968	3.7746	4.32074	3.961	4.00162	3.62681	3.62346	4.33106	3.9578	3.8504	4.14607	4.0032	3.99426	4.05481	4.05867	4.22314	4.27215	3.83548	3.93773	3.77527	3.76946	3.87208	4.10772	3.73289	4.35998	4.01264	4.04394	4.01577	3.87036	3.90852	4.27986	4.07589	4.34896	4.2563	3.90295	4.20121	3.95277	3.97967	4.17577	4.28495	4.04616	4.1836	3.99971	3.92987	3.75334	3.90329	3.6966	4.04706
8158380	4.12779	4.08324	4.29989	4.31765	4.12088	4.50269	4.076	4.39868	4.41487	4.5402	4.07895	4.55019	4.52267	4.57674	4.58946	4.39902	4.2449	4.77753	4.31705	4.42249	4.12388	4.08677	4.26062	4.31948	4.28734	4.61217	4.40931	4.39421	4.47634	4.41269	3.88222	5.13759	4.30507	4.78488	4.87115	4.4145	4.37374	3.87804	4.36117	4.67716	4.47961	4.47206	4.66252	4.57634	4.4651	4.07084	4.30072	4.32328	4.60107
8087419	4.36538	4.45812	4.43991	4.77234	4.59924	4.82735	4.52402	4.78906	4.81838	4.80754	4.60203	4.66048	4.465	4.57685	4.77546	4.67192	4.71024	4.47238	4.68081	4.62609	4.74492	4.81944	4.47994	4.80599	4.68762	4.72566	4.79517	4.70771	4.67602	4.51614	4.60682	5.16863	4.98776	5.00182	4.94205	4.75407	4.59756	4.58088	4.55711	4.72145	4.9774	4.70909	4.91394	4.64576	4.50112	4.44922	4.74999	4.3412	4.57473
8021222	4.66163	4.23071	4.45741	4.78589	4.8561	4.44472	4.35226	4.46665	4.37551	4.54865	4.45368	4.35571	4.85432	4.7734	4.41578	4.49741	4.47916	5.03054	4.25448	4.9877	4.64345	4.47889	4.58332	4.68413	4.514	4.20038	4.45062	4.50016	4.66599	4.43148	4.80698	4.40852	4.65577	4.49102	4.32146	4.30015	4.02831	4.62946	4.19489	4.48109	4.33797	4.57843	4.49439	4.5729	4.11009	4.62646	4.67366	4.599	4.59508
7978389	4.47653	4.28465	4.21546	4.51904	5.11542	4.5472	4.00641	4.62369	4.29754	4.45181	4.27175	4.15433	4.30872	4.51296	4.43109	4.074	4.50816	4.81467	4.1151	4.20742	4.27503	4.14936	4.58714	4.22289	4.37649	4.30024	4.4022	4.57872	4.36912	4.40236	4.52068	5.1687	4.67525	3.95581	3.56469	4.0327	3.92389	4.13834	4.14881	4.18293	3.4142	4.04599	3.87259	3.96392	4.2132	3.78572	4.12888	4.1015	3.90891
8002939	3.77065	3.58198	4.2798	4.54237	5.0513	3.90747	4.18567	4.33034	4.14264	4.19134	3.73599	4.15787	4.31075	4.17032	4.28157	4.53761	3.86154	5.14642	4.16984	4.10635	4.11672	3.91211	4.19671	4.07095	4.24927	4.04177	3.73026	4.23859	3.95701	4.09952	4.03383	4.55696	4.30195	4.70831	4.64082	4.68115	4.15321	4.08453	4.21881	4.42936	4.68391	4.45672	4.56781	4.31646	4.5297	4.04166	4.17285	4.36143	4.08286
8085138	4.01847	4.27657	4.09746	4.60444	4.85662	4.27522	4.02509	3.93381	4.41616	4.13867	4.17068	3.94147	4.2415	4.13306	4.39826	4.39905	4.24879	4.56542	4.10055	4.00278	4.19811	4.07047	4.1172	4.40998	4.00262	4.33345	3.88932	4.44763	4.31465	4.09941	3.847	4.17757	4.31655	4.33519	4.38808	4.44699	4.22882	4.26927	4.13357	4.19274	4.60354	4.07775	4.38019	4.0416	4.24508	3.98108	4.12739	4.40922	4.23645
8120057	3.66143	3.14318	4.20293	5.04856	5.06759	4.6699	4.08344	4.78565	3.98864	3.73681	3.52816	4.69467	3.69312	3.08967	4.10188	3.80571	3.98179	4.71059	3.49864	3.87855	3.9838	4.63526	4.02565	3.6599	4.04016	3.7278	4.11624	3.8241	4.77143	4.01376	3.89712	3.88747	4.73124	3.01699	2.56454	3.80946	3.39168	2.79579	2.56963	4.91419	3.37215	5.16947	4.20331	3.81439	4.79345	3.45868	3.85505	3.72652	3.70326
7908993	4.3452	4.46624	4.55328	5.16953	4.76825	4.76096	4.33616	4.45452	4.6179	4.65953	4.48172	4.63169	4.70917	4.55712	4.77431	4.55845	4.25613	4.98298	4.57569	4.3742	4.24931	4.2665	4.10321	4.78086	4.29038	4.36718	4.95724	4.46614	4.61155	4.68409	4.30984	5.09073	4.51055	4.8985	4.61931	4.48996	4.66248	4.59195	4.74679	4.57284	4.74731	4.58195	4.59348	4.39272	4.75593	4.67114	4.52196	4.67044	4.54014
8152924	4.223	4.0803	4.12962	4.77808	4.4125	4.72307	4.60059	4.74604	4.26202	4.59596	4.29826	4.53905	4.79846	4.47544	4.8514	4.71736	4.55296	4.76457	4.31493	4.584	4.2008	4.16191	4.64785	4.40784	4.39237	4.76189	4.55051	4.35436	4.62396	4.34581	4.79611	4.79226	4.58749	4.7075	5.08478	4.98987	4.53933	4.44156	4.4646	4.8812	4.7547	4.3584	4.59175	4.59242	4.3783	4.40662	4.42458	4.38645	4.19664
8027748	4.22776	4.50184	4.4641	4.61316	5.15211	4.47648	4.34475	4.32955	4.51257	4.45157	4.44252	4.62172	4.5992	4.34076	4.63301	4.55473	4.45402	5.16984	4.5045	4.5302	4.26658	4.42891	4.45931	4.43821	4.54545	4.57326	4.52912	4.4887	4.41835	4.47685	4.4482	4.54295	4.70384	4.8069	4.71675	4.51491	4.5239	4.51257	4.48285	4.58324	4.94678	4.29448	4.60364	4.42741	4.2234	4.26697	4.50365	4.41827	4.35901
[truncated: 16,325 more rows]
[truncated: 56 more columns]
